# Supplementary material for: Nilutamide
Source: Acta Crystallogr Sect E Struct Rep Online. 2012 Feb 4;68(Pt 3):o591. doi: 10.1107/S1600536812003728 (PMC3297316; doi:10.1107/S1600536812003728)
Supplement: Supplementary file 1 [file e-68-0o591-sup1.cif]

##############################################################################
#                                                                            #
# This CIF contains the data in a paper accepted for publication in          #
# Acta Crystallographica Section E. It conforms to the requirements of       #
# Notes for Authors for Acta Crystallographica Section E, and has been       #
# peer reviewed under the auspices of the IUCr Commission on Journals.       #
#                                                                            #
# Full details of the Crystallographic Information File format               #
# are given in the paper "The Crystallographic Information File (CIF):       #
# a New Standard Archive File for Crystallography" by S. R. Hall, F. H.      #
# Allen and I. D. Brown [Acta Cryst. (1991), A47, 655-685].                  #
#                                                                            #
# The current version of the core CIF dictionary is obtainable from          #
# ftp://ftp.iucr.org/pub/cif_core.dic.                                       #
#                                                                            #
# Software is freely available for graphical display of the structure(s)     #
# in this CIF. For information consult the CIF software page                 #
# http://www.iucr.org/resources/cif/software.                                #
#                                                                            #
# This file may be used for bona fide research purposes within the           #
# scientific community so long as proper attribution is given to the journal # 
# article from which it was obtained.                                        #
#                                                                            #
##############################################################################
data_global
_audit_creation_method     'SHELXL and local programs'
_journal_date_recd_electronic     2012-01-20
_journal_date_accepted     2012-01-27
_journal_name_full     'Acta Crystallographica, Section E'
_journal_year     2012
_journal_volume     68
_journal_issue      3
_journal_page_first     o591
_journal_page_last     o591
_journal_paper_category     QO
_journal_paper_doi     10.1107/S1600536812003728
_journal_coeditor_code     RZ2702
_publ_contact_author_name     'Taylor, Lynne S.'
_publ_contact_author_address
;    Department of Industrial and Physical Pharmacy
     Purdue University
     575 Stadium Mall Drive
     West Lafayette
     IN 47907
     USA
;
_publ_contact_author_email     'lstaylor@purdue.edu'
_publ_contact_author_fax     '1(765)4946545'
_publ_contact_author_phone     '1(765)4966614'
_publ_section_title
;
Nilutamide
;
loop_
    _publ_author_name
    _publ_author_footnote
    _publ_author_address
    'Trasi, Niraj S.' ?
;    Department of Industrial and Physical Pharmacy
     Purdue University
     West Lafayette
     IN 47907
     USA
;
    'Fanwick, Phillip E.' ?
;    Department of Chemistry
     Purdue University
     West Lafayette
     IN 47907
     USA
;
    'Taylor, Lynne S.' ?
;    Department of Industrial and Physical Pharmacy
     Purdue University
     West Lafayette
     IN 47907
     USA
;
data_I
_chemical_name_systematic
;
5,5-dimethyl-3-[4-nitro-3-(trifluoromethyl)phenyl]imidazolidine-2,4-dione
;
_chemical_formula_moiety     'C12 H10 F3 N3 O4'
_chemical_formula_sum     'C12 H10 F3 N3 O4'
_chemical_formula_structural     ?
_chemical_formula_iupac     'C12 H10 F3 N3 O4'
_chemical_formula_weight     317.23
_symmetry_cell_setting     monoclinic
_symmetry_space_group_name_H-M     'P 21/c'
_symmetry_space_group_name_Hall     '-P 2ybc'
loop_
    _symmetry_equiv_pos_as_xyz
    'x, y, z'
    '-x, y+1/2, -z+1/2'
    '-x, -y, -z'
    'x, -y-1/2, z-1/2'
_cell_length_a     12.3304(9)
_cell_length_b     9.8875(2)
_cell_length_c     12.2118(3)
_cell_angle_alpha     90.00
_cell_angle_beta     117.322(8)
_cell_angle_gamma     90.00
_cell_volume     1322.74(14)
_cell_formula_units_z     4
_cell_measurement_reflns_used     13145
_cell_measurement_theta_min     4
_cell_measurement_theta_max     66
_cell_measurement_temperature     150.0(2)
_exptl_crystal_description     needle
_exptl_crystal_colour     'colorless'
_exptl_crystal_size_max     0.20
_exptl_crystal_size_mid     0.12
_exptl_crystal_size_min     0.05
_exptl_crystal_density_diffrn     1.593
_exptl_crystal_density_meas     ?
_exptl_crystal_density_method     'not measured'
_exptl_crystal_F_000     648
_exptl_absorpt_coefficient_mu     1.305
_exptl_absorpt_correction_type     multi-scan
_exptl_absorpt_process_details     '(CrystalClear; Rigaku, 2001)'
_exptl_absorpt_correction_T_min     0.7326
_exptl_absorpt_correction_T_max     0.9368
_diffrn_ambient_temperature     150.0(2)
_diffrn_radiation_type     'Cu K\a'
_diffrn_radiation_wavelength     1.54184
_diffrn_radiation_monochromator     'confocal optics'
_diffrn_measurement_device_type     'Rigaku Rapid II'
_diffrn_measurement_method     \w
_diffrn_reflns_number     13145
_diffrn_reflns_av_R_equivalents     0.0276
_diffrn_reflns_av_sigmaI/netI     0.0189
_diffrn_reflns_theta_min     4.04
_diffrn_reflns_theta_max     66.58
_diffrn_reflns_theta_full     66.6
_diffrn_measured_fraction_theta_max     0.9940
_diffrn_measured_fraction_theta_full     0.9940
_diffrn_reflns_limit_h_min     -14
_diffrn_reflns_limit_h_max     14
_diffrn_reflns_limit_k_min     -11
_diffrn_reflns_limit_k_max     11
_diffrn_reflns_limit_l_min     -13
_diffrn_reflns_limit_l_max     14
_diffrn_standards_number     0
_diffrn_standards_interval_time     .
_diffrn_standards_decay_%     ?
_refine_special_details
;
Outlier data were removed using a local program based on the method of Prince
and Nicholson.
Refinement on <i>F</i>^2^ for ALL reflections except for 0 with very negative
<i>F</i>^2^ or flagged by the user for potential systematic errors. Weighted
<i>R</i>-factors <i>wR</i> and all goodnesses of fit <i>S</i> are based on
<i>F</i>^2^, conventional <i>R</i>-factors <i>R</i> are based on <i>F</i>,
with <i>F</i> set to zero for negative <i>F</i>^2^. The observed criterion of
<i>F</i>^2^ > \s(<i>F</i>^2^) is used only for calculating R_factor_obs
<i>etc</i>. and is not relevant to the choice of reflections for refinement.
<i>R</i>-factors based on <i>F</i>^2^ are statistically about twice as large
as those based on <i>F</i>, and <i>R</i>- factors based on ALL data will be
even larger.
;
_reflns_number_total     2324
_reflns_number_gt     2019
_reflns_threshold_expression     I>2\s(I)
_refine_ls_structure_factor_coef     Fsqd
_refine_ls_matrix_type     full
_refine_ls_R_factor_all     0.037
_refine_ls_R_factor_gt     0.032
_refine_ls_wR_factor_gt     0.078
_refine_ls_wR_factor_ref     0.085
_refine_ls_goodness_of_fit_ref     1.118
_refine_ls_number_reflns     2324
_refine_ls_number_parameters     206
_refine_ls_number_restraints     0
_refine_ls_hydrogen_treatment     mixed
_refine_ls_weighting_scheme     calc
_refine_ls_weighting_details
              'w=1/[\s^2^(Fo^2^)+(0.0389P)^2^+0.5381P] where P=(Fo^2^+2Fc^2^)/3'
_refine_ls_shift/su_max     0.000
_refine_diff_density_max     0.31
_refine_diff_density_min     -0.22
_refine_ls_extinction_method     'SHELXL97 (Sheldrick 2008)'
_refine_ls_extinction_coef     0.72E-02
loop_
    _atom_type_symbol
    _atom_type_description
    _atom_type_scat_dispersion_real
    _atom_type_scat_dispersion_imag
    _atom_type_scat_source
    'C' 'C' 0.0181 0.0091
                         'International Tables Vol C Tables 4.2.6.8 and 6.1.1.4'
    'H' 'H' 0.0000 0.0000
                         'International Tables Vol C Tables 4.2.6.8 and 6.1.1.4'
    'N' 'N' 0.0311 0.0180
                         'International Tables Vol C Tables 4.2.6.8 and 6.1.1.4'
    'O' 'O' 0.0492 0.0322
                         'International Tables Vol C Tables 4.2.6.8 and 6.1.1.4'
    'F' 'F' 0.0727 0.0534
                         'International Tables Vol C Tables 4.2.6.8 and 6.1.1.4'
_computing_data_collection     'CrystalClear (Rigaku, 2001)'
_computing_cell_refinement     'CrystalClear (Rigaku, 2001)'
_computing_data_reduction     'CrystalClear (Rigaku, 2001)'
_computing_structure_solution
;
SIR2004 (Burla <i>et al.</i>, 2005)
;
_computing_structure_refinement
;
SHELXL97 (Sheldrick, 2008) and a local program based on the method
of Prince & Nicholson (1983)
;
_computing_molecular_graphics
;
ORTEPII (Johnson, 1976) and PLATON (Spek, 2009)
;
_computing_publication_material
                                 'SHELXL97 (Sheldrick, 2008) and local programs'
loop_
    _atom_site_type_symbol
    _atom_site_label
    _atom_site_fract_x
    _atom_site_fract_y
    _atom_site_fract_z
    _atom_site_U_iso_or_equiv
    _atom_site_adp_type
    _atom_site_calc_flag
    _atom_site_refinement_flags
    _atom_site_occupancy
    _atom_site_symmetry_multiplicity
    _atom_site_disorder_assembly
    _atom_site_disorder_group
    F F1 0.23075(8) 0.18106(10) 0.90252(9) 0.0335(3) Uani d . 1 1 . .
    F F2 0.15392(8) 0.06052(10) 0.99582(10) 0.0362(3) Uani d . 1 1 . .
    F F3 0.26813(8) 0.22939(11) 1.08854(9) 0.0414(3) Uani d . 1 1 . .
    O O12 -0.39601(9) 0.28832(12) 0.72787(9) 0.0254(3) Uani d . 1 1 . .
    O O15 -0.12113(9) 0.25489(11) 1.13651(9) 0.0236(3) Uani d . 1 1 . .
    O O41 0.14267(12) 0.47236(14) 0.74335(12) 0.0419(3) Uani d . 1 1 . .
    O O42 0.26114(10) 0.46290(12) 0.94084(12) 0.0350(3) Uani d . 1 1 . .
    N N4 0.16293(12) 0.44744(13) 0.84896(13) 0.0264(3) Uani d . 1 1 . .
    N N11 -0.23339(10) 0.27413(13) 0.92377(11) 0.0189(3) Uani d . 1 1 . .
    N N14 -0.32753(11) 0.20473(13) 1.03076(12) 0.0212(3) Uani d . 1 1 . .
    C C1 -0.13395(12) 0.31698(15) 0.90267(13) 0.0189(3) Uani d . 1 1 . .
    C C2 -0.03031(13) 0.23688(15) 0.94671(13) 0.0196(3) Uani d . 1 1 . .
    C C3 0.06962(13) 0.27696(15) 0.93109(13) 0.0199(3) Uani d . 1 1 . .
    C C4 0.06014(13) 0.39789(15) 0.86842(13) 0.0208(3) Uani d . 1 1 . .
    C C5 -0.04267(13) 0.47766(16) 0.82365(13) 0.0214(3) Uani d . 1 1 . .
    C C6 -0.14103(13) 0.43759(15) 0.84249(13) 0.0198(3) Uani d . 1 1 . .
    C C12 -0.35389(13) 0.26571(15) 0.83743(13) 0.0187(3) Uani d . 1 1 . .
    C C13 -0.42547(13) 0.22238(15) 0.90554(13) 0.0197(3) Uani d . 1 1 . .
    C C15 -0.21768(13) 0.24400(14) 1.04444(13) 0.0187(3) Uani d . 1 1 . .
    C C31 0.18088(13) 0.18783(16) 0.98009(15) 0.0261(4) Uani d . 1 1 . .
    C C131 -0.51338(13) 0.33459(17) 0.89947(15) 0.0259(4) Uani d . 1 1 . .
    C C132 -0.49281(15) 0.08983(17) 0.85113(15) 0.0289(4) Uani d . 1 1 . .
    H H2 -0.0276 0.1543 0.9877 0.023 Uiso calc R 1 1 . .
    H H5 -0.0465 0.5589 0.7805 0.026 Uiso calc R 1 1 . .
    H H6 -0.2121 0.4924 0.8144 0.024 Uiso calc R 1 1 . .
    H H14 -0.3407(15) 0.2040(18) 1.0925(17) 0.025(5) Uiso d . 1 1 . .
    H H13A -0.5518 0.3103 0.9514 0.039 Uiso calc R 1 1 . .
    H H13B -0.5765 0.3459 0.8141 0.039 Uiso calc R 1 1 . .
    H H13C -0.4682 0.4195 0.9290 0.039 Uiso calc R 1 1 . .
    H H13D -0.4334 0.0188 0.8615 0.043 Uiso calc R 1 1 . .
    H H13E -0.5479 0.1023 0.7632 0.043 Uiso calc R 1 1 . .
    H H13F -0.5402 0.0635 0.8938 0.043 Uiso calc R 1 1 . .
loop_
    _atom_site_aniso_label
    _atom_site_aniso_U_11
    _atom_site_aniso_U_22
    _atom_site_aniso_U_33
    _atom_site_aniso_U_12
    _atom_site_aniso_U_13
    _atom_site_aniso_U_23
    F1 0.0288(5) 0.0330(6) 0.0494(6) 0.0026(4) 0.0270(5) -0.0030(4)
    F2 0.0316(5) 0.0277(5) 0.0541(7) 0.0076(4) 0.0239(5) 0.0092(5)
    F3 0.0242(5) 0.0495(7) 0.0348(6) 0.0072(4) 0.0000(4) -0.0041(5)
    O12 0.0208(5) 0.0387(7) 0.0175(6) 0.0017(5) 0.0096(5) 0.0017(5)
    O15 0.0213(5) 0.0300(6) 0.0169(6) 0.0000(4) 0.0065(5) 0.0026(4)
    O41 0.0498(8) 0.0485(8) 0.0436(8) -0.0091(6) 0.0354(7) -0.0007(6)
    O42 0.0190(6) 0.0307(7) 0.0522(8) -0.0037(5) 0.0138(6) -0.0056(6)
    N4 0.0255(7) 0.0240(7) 0.0356(8) -0.0028(5) 0.0190(6) -0.0046(6)
    N11 0.0165(6) 0.0242(7) 0.0173(6) 0.0004(5) 0.0088(5) 0.0011(5)
    N14 0.0209(6) 0.0295(7) 0.0163(6) -0.0012(5) 0.0111(5) 0.0011(5)
    C1 0.0176(7) 0.0244(8) 0.0165(7) -0.0024(6) 0.0093(6) -0.0028(6)
    C2 0.0214(7) 0.0198(8) 0.0180(7) -0.0003(6) 0.0095(6) 0.0001(6)
    C3 0.0177(7) 0.0238(8) 0.0172(7) 0.0000(6) 0.0072(6) -0.0041(6)
    C4 0.0184(7) 0.0261(8) 0.0198(7) -0.0050(6) 0.0104(6) -0.0053(6)
    C5 0.0240(7) 0.0217(8) 0.0186(7) -0.0026(6) 0.0098(6) -0.0003(6)
    C6 0.0186(7) 0.0230(8) 0.0177(7) 0.0014(6) 0.0081(6) -0.0009(6)
    C12 0.0197(7) 0.0196(8) 0.0182(7) 0.0016(6) 0.0099(6) -0.0006(6)
    C13 0.0187(7) 0.0254(8) 0.0166(7) -0.0011(6) 0.0093(6) -0.0002(6)
    C15 0.0225(8) 0.0169(7) 0.0187(7) 0.0021(6) 0.0112(6) 0.0013(6)
    C31 0.0211(8) 0.0273(9) 0.0298(9) -0.0004(6) 0.0118(7) -0.0022(7)
    C131 0.0213(8) 0.0336(9) 0.0264(8) 0.0016(7) 0.0142(7) -0.0022(7)
    C132 0.0291(8) 0.0289(9) 0.0289(9) -0.0069(7) 0.0135(7) -0.0027(7)
_geom_special_details
;
All e.s.d.'s (except the e.s.d. in the dihedral angle between two l.s. planes)
are estimated using the full covariance matrix. The cell e.s.d.'s are taken
into account individually in the estimation of e.s.d.'s in distances, angles
and torsion angles; correlations between e.s.d.'s in cell parameters are only
used when they are defined by crystal symmetry. An approximate (isotropic)
treatment of cell e.s.d.'s is used for estimating e.s.d.'s involving l.s.
planes.
;
loop_
    _geom_bond_atom_site_label_1
    _geom_bond_atom_site_label_2
    _geom_bond_site_symmetry_1
    _geom_bond_site_symmetry_2
    _geom_bond_distance
    _geom_bond_publ_flag
    F1 C31 . . 1.3470(18) ?
    F2 C31 . . 1.3381(19) ?
    F3 C31 . . 1.3313(19) ?
    O12 C12 . . 1.2133(18) ?
    O15 C15 . . 1.2101(18) ?
    O41 N4 . . 1.2210(18) ?
    O42 N4 . . 1.2254(18) ?
    N4 C4 . . 1.4762(18) ?
    N11 C12 . . 1.3740(18) ?
    N11 C15 . . 1.4268(18) ?
    N11 C1 . . 1.4281(17) ?
    N14 C15 . . 1.3437(18) ?
    N14 C13 . . 1.4602(19) ?
    N14 H14 . . 0.841(19) ?
    C1 C6 . . 1.382(2) ?
    C1 C2 . . 1.385(2) ?
    C2 C3 . . 1.388(2) ?
    C2 H2 . . 0.9500 ?
    C3 C4 . . 1.395(2) ?
    C3 C31 . . 1.504(2) ?
    C4 C5 . . 1.375(2) ?
    C5 C6 . . 1.392(2) ?
    C5 H5 . . 0.9500 ?
    C6 H6 . . 0.9500 ?
    C12 C13 . . 1.5258(19) ?
    C13 C131 . . 1.529(2) ?
    C13 C132 . . 1.530(2) ?
    C131 H13A . . 0.9800 ?
    C131 H13B . . 0.9800 ?
    C131 H13C . . 0.9800 ?
    C132 H13D . . 0.9800 ?
    C132 H13E . . 0.9800 ?
    C132 H13F . . 0.9800 ?
loop_
    _geom_angle_atom_site_label_1
    _geom_angle_atom_site_label_2
    _geom_angle_atom_site_label_3
    _geom_angle_site_symmetry_1
    _geom_angle_site_symmetry_2
    _geom_angle_site_symmetry_3
    _geom_angle
    _geom_angle_publ_flag
    O41 N4 O42 . . . 125.39(13) ?
    O41 N4 C4 . . . 117.55(13) ?
    O42 N4 C4 . . . 117.04(13) ?
    C12 N11 C15 . . . 111.48(11) ?
    C12 N11 C1 . . . 126.52(12) ?
    C15 N11 C1 . . . 121.83(12) ?
    C15 N14 C13 . . . 113.43(12) ?
    C15 N14 H14 . . . 119.3(12) ?
    C13 N14 H14 . . . 122.2(12) ?
    C6 C1 C2 . . . 121.44(13) ?
    C6 C1 N11 . . . 120.12(13) ?
    C2 C1 N11 . . . 118.41(13) ?
    C1 C2 C3 . . . 120.15(14) ?
    C1 C2 H2 . . . 119.90 ?
    C3 C2 H2 . . . 119.90 ?
    C2 C3 C4 . . . 117.63(13) ?
    C2 C3 C31 . . . 118.88(14) ?
    C4 C3 C31 . . . 123.48(13) ?
    C5 C4 C3 . . . 122.64(13) ?
    C5 C4 N4 . . . 116.64(13) ?
    C3 C4 N4 . . . 120.71(13) ?
    C4 C5 C6 . . . 119.02(14) ?
    C4 C5 H5 . . . 120.50 ?
    C6 C5 H5 . . . 120.50 ?
    C1 C6 C5 . . . 119.09(13) ?
    C1 C6 H6 . . . 120.50 ?
    C5 C6 H6 . . . 120.50 ?
    O12 C12 N11 . . . 126.85(13) ?
    O12 C12 C13 . . . 126.22(13) ?
    N11 C12 C13 . . . 106.92(12) ?
    N14 C13 C12 . . . 101.37(11) ?
    N14 C13 C131 . . . 111.39(12) ?
    C12 C13 C131 . . . 110.15(12) ?
    N14 C13 C132 . . . 112.05(13) ?
    C12 C13 C132 . . . 109.76(12) ?
    C131 C13 C132 . . . 111.66(12) ?
    O15 C15 N14 . . . 130.31(14) ?
    O15 C15 N11 . . . 123.39(13) ?
    N14 C15 N11 . . . 106.30(12) ?
    F3 C31 F2 . . . 106.75(13) ?
    F3 C31 F1 . . . 107.08(12) ?
    F2 C31 F1 . . . 106.13(12) ?
    F3 C31 C3 . . . 112.82(13) ?
    F2 C31 C3 . . . 111.52(12) ?
    F1 C31 C3 . . . 112.13(13) ?
    C13 C131 H13A . . . 109.50 ?
    C13 C131 H13B . . . 109.50 ?
    H13A C131 H13B . . . 109.50 ?
    C13 C131 H13C . . . 109.50 ?
    H13A C131 H13C . . . 109.50 ?
    H13B C131 H13C . . . 109.50 ?
    C13 C132 H13D . . . 109.50 ?
    C13 C132 H13E . . . 109.50 ?
    H13D C132 H13E . . . 109.50 ?
    C13 C132 H13F . . . 109.50 ?
    H13D C132 H13F . . . 109.50 ?
    H13E C132 H13F . . . 109.50 ?
loop_
    _geom_torsion_atom_site_label_1
    _geom_torsion_atom_site_label_2
    _geom_torsion_atom_site_label_3
    _geom_torsion_atom_site_label_4
    _geom_torsion_site_symmetry_1
    _geom_torsion_site_symmetry_2
    _geom_torsion_site_symmetry_3
    _geom_torsion_site_symmetry_4
    _geom_torsion
    _geom_torsion_publ_flag
    C12 N11 C1 C6 . . . . 51.1(2) ?
    C15 N11 C1 C6 . . . . -123.91(15) ?
    C12 N11 C1 C2 . . . . -130.60(15) ?
    C15 N11 C1 C2 . . . . 54.39(19) ?
    C6 C1 C2 C3 . . . . 0.1(2) ?
    N11 C1 C2 C3 . . . . -178.20(13) ?
    C1 C2 C3 C4 . . . . -1.1(2) ?
    C1 C2 C3 C31 . . . . 179.93(13) ?
    C2 C3 C4 C5 . . . . 0.7(2) ?
    C31 C3 C4 C5 . . . . 179.61(14) ?
    C2 C3 C4 N4 . . . . 179.62(13) ?
    C31 C3 C4 N4 . . . . -1.4(2) ?
    O41 N4 C4 C5 . . . . -55.63(19) ?
    O42 N4 C4 C5 . . . . 122.84(15) ?
    O41 N4 C4 C3 . . . . 125.35(16) ?
    O42 N4 C4 C3 . . . . -56.18(19) ?
    C3 C4 C5 C6 . . . . 0.8(2) ?
    N4 C4 C5 C6 . . . . -178.24(13) ?
    C2 C1 C6 C5 . . . . 1.4(2) ?
    N11 C1 C6 C5 . . . . 179.61(13) ?
    C4 C5 C6 C1 . . . . -1.8(2) ?
    C15 N11 C12 O12 . . . . 178.37(15) ?
    C1 N11 C12 O12 . . . . 2.9(2) ?
    C15 N11 C12 C13 . . . . -1.60(16) ?
    C1 N11 C12 C13 . . . . -177.03(13) ?
    C15 N14 C13 C12 . . . . 6.36(16) ?
    C15 N14 C13 C131 . . . . -110.78(14) ?
    C15 N14 C13 C132 . . . . 123.33(14) ?
    O12 C12 C13 N14 . . . . 177.45(14) ?
    N11 C12 C13 N14 . . . . -2.59(15) ?
    O12 C12 C13 C131 . . . . -64.52(19) ?
    N11 C12 C13 C131 . . . . 115.44(13) ?
    O12 C12 C13 C132 . . . . 58.8(2) ?
    N11 C12 C13 C132 . . . . -121.22(13) ?
    C13 N14 C15 O15 . . . . 172.23(15) ?
    C13 N14 C15 N11 . . . . -7.49(16) ?
    C12 N11 C15 O15 . . . . -174.20(14) ?
    C1 N11 C15 O15 . . . . 1.5(2) ?
    C12 N11 C15 N14 . . . . 5.55(16) ?
    C1 N11 C15 N14 . . . . -178.77(13) ?
    C2 C3 C31 F3 . . . . -99.05(16) ?
    C4 C3 C31 F3 . . . . 82.01(18) ?
    C2 C3 C31 F2 . . . . 21.1(2) ?
    C4 C3 C31 F2 . . . . -157.86(14) ?
    C2 C3 C31 F1 . . . . 139.95(14) ?
    C4 C3 C31 F1 . . . . -39.0(2) ?
loop_
    _geom_hbond_atom_site_label_D
    _geom_hbond_atom_site_label_H
    _geom_hbond_atom_site_label_A
    _geom_hbond_site_symmetry_D
    _geom_hbond_site_symmetry_A
    _geom_hbond_distance_DH
    _geom_hbond_distance_HA
    _geom_hbond_distance_DA
    _geom_hbond_angle_DHA
    _geom_hbond_publ_flag
    N14 H14 O12 . 4_566 0.84(2) 2.06(2) 2.894(2) 172.3(15) yes
_iucr_refine_instructions_details
;
TITL xl  in P2(1)/c
CELL 1.54178  12.3304   9.8875  12.2118  90.000 117.322  90.000
ZERR    4.00   0.0009   0.0002   0.0003   0.000   0.008   0.000
LATT  1
SYMM -X, 0.5+Y, 0.5-Z
SFAC  C   H   N   O   F
UNIT   48   40  12  16  12
OMIT    -2   0   2
OMIT    -8   7   8
OMIT    -8   2  13
OMIT    -6   2  13
OMIT    -9   1  14
OMIT    -7   1  14
OMIT    -6   1  14
TEMP -123.20
SIZE 0.05 0.12 0.20
L.S.  5
ACTA
BOND $H
CONF
PLAN -20
WGHT    0.038900    0.538100
EXTI    0.007204
FVAR       0.26530
F1    5    0.230749    0.181059    0.902519    11.00000    0.02878    0.03298 =
         0.04941   -0.00300    0.02703    0.00262
F2    5    0.153921    0.060515    0.995815    11.00000    0.03160    0.02765 =
         0.05409    0.00923    0.02385    0.00758
F3    5    0.268126    0.229390    1.088543    11.00000    0.02420    0.04946 =
         0.03478   -0.00408   -0.00002    0.00723
O12   4   -0.396007    0.288324    0.727867    11.00000    0.02084    0.03869 =
         0.01752    0.00171    0.00956    0.00169
O15   4   -0.121133    0.254893    1.136507    11.00000    0.02130    0.03000 =
         0.01692    0.00255    0.00646   -0.00002
O41   4    0.142666    0.472355    0.743347    11.00000    0.04983    0.04853 =
         0.04364   -0.00066    0.03542   -0.00913
O42   4    0.261138    0.462902    0.940843    11.00000    0.01900    0.03071 =
         0.05220   -0.00557    0.01380   -0.00369
N4    3    0.162925    0.447438    0.848961    11.00000    0.02546    0.02401 =
         0.03560   -0.00459    0.01905   -0.00283
N11   3   -0.233395    0.274131    0.923766    11.00000    0.01652    0.02418 =
         0.01726    0.00106    0.00883    0.00043
N14   3   -0.327527    0.204729    1.030761    11.00000    0.02086    0.02948 =
         0.01629    0.00109    0.01106   -0.00125
C1    1   -0.133947    0.316984    0.902672    11.00000    0.01758    0.02435 =
         0.01649   -0.00279    0.00934   -0.00240
C2    1   -0.030310    0.236876    0.946707    11.00000    0.02141    0.01983 =
         0.01801    0.00010    0.00950   -0.00032
AFIX  43
H2    2   -0.027606    0.154323    0.987688    11.00000   -1.20000
AFIX   0
C3    1    0.069621    0.276957    0.931088    11.00000    0.01774    0.02380 =
         0.01722   -0.00412    0.00723    0.00003
C4    1    0.060138    0.397890    0.868421    11.00000    0.01836    0.02606 =
         0.01982   -0.00530    0.01038   -0.00495
C5    1   -0.042671    0.477658    0.823647    11.00000    0.02398    0.02167 =
         0.01862   -0.00030    0.00978   -0.00255
AFIX  43
H5    2   -0.046485    0.558906    0.780496    11.00000   -1.20000
AFIX   0
C6    1   -0.141033    0.437591    0.842487    11.00000    0.01862    0.02300 =
         0.01768   -0.00086    0.00813    0.00140
AFIX  43
H6    2   -0.212072    0.492377    0.814371    11.00000   -1.20000
AFIX   0
C12   1   -0.353888    0.265712    0.837434    11.00000    0.01972    0.01961 =
         0.01817   -0.00062    0.00986    0.00156
C13   1   -0.425466    0.222383    0.905537    11.00000    0.01867    0.02536 =
         0.01664   -0.00016    0.00935   -0.00112
C15   1   -0.217683    0.244001    1.044438    11.00000    0.02250    0.01685 =
         0.01869    0.00132    0.01121    0.00214
C31   1    0.180884    0.187826    0.980088    11.00000    0.02109    0.02733 =
         0.02984   -0.00223    0.01177   -0.00042
C131  1   -0.513379    0.334591    0.899473    11.00000    0.02133    0.03364 =
         0.02642   -0.00221    0.01417    0.00156
AFIX 137
H13A  2   -0.551794    0.310291    0.951422    11.00000   -1.50000
H13B  2   -0.576469    0.345916    0.814083    11.00000   -1.50000
H13C  2   -0.468221    0.419486    0.929026    11.00000   -1.50000
AFIX   0
C132  1   -0.492806    0.089830    0.851130    11.00000    0.02912    0.02895 =
         0.02888   -0.00270    0.01355   -0.00693
AFIX 137
H13D  2   -0.433419    0.018787    0.861530    11.00000   -1.50000
H13E  2   -0.547938    0.102288    0.763190    11.00000   -1.50000
H13F  2   -0.540183    0.063536    0.893831    11.00000   -1.50000
AFIX   0
H14   2   -0.340747    0.203963    1.092510    11.00000    0.02538
HKLF      4
REM  xl  in P2(1)/c
REM R1 =  0.0318 for   2019 Fo > 4sig(Fo)  and  0.0375 for all   2324 data
REM    206 parameters refined using      0 restraints
END
WGHT      0.0389      0.5381
REM Highest difference peak  0.305,  deepest hole -0.215,  1-sigma level  0.047
Q1    1  -0.4599  0.1570  0.8768  11.00000  0.05    0.31
Q2    1   0.0744  0.3434  0.9238  11.00000  0.05    0.26
Q3    1  -0.3984  0.2397  0.8685  11.00000  0.05    0.23
Q4    1  -0.4736  0.2636  0.8965  11.00000  0.05    0.22
Q5    1   0.1145  0.2337  0.9536  11.00000  0.05    0.20
Q6    1  -0.1849  0.2988  0.9167  11.00000  0.05    0.20
Q7    1  -0.2913  0.2931  0.8798  11.00000  0.05    0.19
Q8    1   0.0164  0.4389  0.8748  11.00000  0.05    0.19
Q9    1  -0.2197  0.2362  0.9743  11.00000  0.05    0.19
Q10   1  -0.1324  0.3980  0.9153  11.00000  0.05    0.17
Q11   1   0.0153  0.2447  0.9072  11.00000  0.05    0.17
Q12   1  -0.3790  0.3269  0.7951  11.00000  0.05    0.16
Q13   1  -0.2367  0.2958  0.9725  11.00000  0.05    0.16
Q14   1  -0.3854  0.2140  0.9704  11.00000  0.05    0.16
Q15   1  -0.1429  0.3561  0.8501  11.00000  0.05    0.15
Q16   1  -0.0947  0.2661  0.8927  11.00000  0.05    0.15
Q17   1  -0.1038  0.4396  0.8003  11.00000  0.05    0.15
Q18   1  -0.2400  0.1366  0.9384  11.00000  0.05    0.14
Q19   1  -0.0977  0.2280  1.2093  11.00000  0.05    0.14
Q20   1   0.1008  0.4130  0.8595  11.00000  0.05    0.14
;
