# Supplementary material for: Nilutamide
Source: Acta Crystallogr Sect E Struct Rep Online. 2012 Feb 4;68(Pt 3):o591. doi: 10.1107/S1600536812003728 (PMC3297316; doi:10.1107/S1600536812003728)
Supplement: Supplementary file 2 [file e-68-0o591-Isup2.hkl]

# 
# h,k,l, Fc-squared, Fo-squared, sigma(Fo-squared) and status flag 
# 
data_I
_shelx_title ' xl  in P2(1)/c' 
_shelx_refln_list_code          4 
_shelx_F_calc_maximum      142.65 
_exptl_crystal_F_000       648.00 
_reflns_d_resolution_high  0.8401 
 
loop_ 
 _symmetry_equiv_pos_as_xyz 
 'x, y, z' 
 '-x, y+1/2, -z+1/2' 
 '-x, -y, -z' 
 'x, -y-1/2, z-1/2' 
 
_cell_length_a    12.3304 
_cell_length_b     9.8875 
_cell_length_c    12.2118 
_cell_angle_alpha  90.000 
_cell_angle_beta  117.322 
_cell_angle_gamma  90.000 
 
_shelx_F_squared_multiplier     1.000 
 
loop_ 
 _refln_index_h 
 _refln_index_k 
 _refln_index_l 
 _refln_F_squared_calc 
 _refln_F_squared_meas 
 _refln_F_squared_sigma 
 _refln_observed_status 
   1   0   0     5703.87     5480.64     50.36 o 
   2   0   0     3729.53     3405.99     33.94 o 
   3   0   0    10637.52    10012.24    107.30 o 
   4   0   0        0.02        0.73      0.32 o 
   5   0   0        0.67        0.64      0.29 o 
   6   0   0        3.79        6.17      0.62 o 
   7   0   0      198.97      173.23      3.96 o 
   8   0   0     1407.24     1420.90     26.06 o 
   9   0   0      535.35      551.92     15.08 o 
  10   0   0     1433.77     1515.01     38.42 o 
  11   0   0     1317.59     1356.53     34.46 o 
  12   0   0       87.86       76.87      4.61 o 
  13   0   0       25.29       21.35      7.32 o 
   1   1   0     1224.31     1157.14     10.75 o 
   2   1   0     3560.78     3237.08     22.53 o 
   3   1   0     5892.88     5748.77     39.85 o 
   4   1   0        0.69        0.34      0.16 o 
   5   1   0     2734.89     2905.11     18.96 o 
   6   1   0      101.73       92.82      1.02 o 
   7   1   0      149.75      152.83      1.89 o 
   8   1   0       94.64      100.33      2.47 o 
   9   1   0       73.92       84.19      3.47 o 
  10   1   0     2808.74     2954.40     51.33 o 
  11   1   0      348.76      370.12      8.58 o 
  12   1   0        2.86        2.65      1.42 o 
   0   2   0    18238.58    18203.38    199.87 o 
   1   2   0     2579.82     2400.68     22.96 o 
   2   2   0     1422.69     1355.51      7.79 o 
   3   2   0     3240.00     3275.49     34.20 o 
   4   2   0      315.73      271.25      1.92 o 
   5   2   0      394.55      409.83      2.59 o 
   6   2   0     2312.90     2362.78     18.13 o 
   7   2   0     1200.57     1214.40     12.43 o 
   8   2   0       82.38       86.31      2.30 o 
   9   2   0     1116.89     1099.72     23.61 o 
  10   2   0      307.75      329.82      8.01 o 
  11   2   0       55.38       52.50      3.40 o 
  12   2   0        3.20        4.41      1.38 o 
   1   3   0    11551.94    11076.86     76.51 o 
   2   3   0      360.82      332.89      3.72 o 
   3   3   0     1962.80     2049.49     13.03 o 
   4   3   0      782.96      804.58      4.97 o 
   5   3   0     1207.59     1179.89      8.49 o 
   6   3   0      138.71      160.82      1.90 o 
   7   3   0        0.00        3.80      2.12 o 
   8   3   0       53.02       49.53      2.03 o 
   9   3   0      160.94      153.66      3.50 o 
  10   3   0      644.76      601.59     10.54 o 
  11   3   0       31.46       32.32      2.43 o 
  12   3   0       23.78       20.50      4.45 o 
   0   4   0    20349.92    21153.03    327.29 o 
   1   4   0     1230.55     1238.90      9.29 o 
   2   4   0     2575.17     2626.57     16.50 o 
   3   4   0      287.15      297.97      2.08 o 
   4   4   0      160.93      147.56      1.51 o 
   5   4   0      131.25      158.11      1.83 o 
   6   4   0      672.90      687.53      7.02 o 
   7   4   0      305.02      271.09      4.43 o 
   8   4   0      244.91      251.70      4.51 o 
   9   4   0       73.39       75.42      2.79 o 
  10   4   0      233.63      225.04      4.97 o 
  11   4   0       27.42       25.20      3.49 o 
  12   4   0       24.32       35.20      2.69 o 
   1   5   0        3.12        4.45      0.40 o 
   2   5   0      628.30      645.43      5.41 o 
   3   5   0      481.06      507.00      5.88 o 
   4   5   0       50.37       49.55      1.40 o 
   5   5   0      370.19      374.77      6.19 o 
   6   5   0     1055.14     1111.46     16.81 o 
   7   5   0        1.56        2.34      1.15 o 
   8   5   0     1142.54     1204.64     20.54 o 
   9   5   0        5.13        2.32      1.37 o 
  10   5   0     1010.89      949.67     16.18 o 
  11   5   0      456.17      446.96     14.91 o 
   0   6   0     2284.75     2481.24     26.93 o 
   1   6   0      148.49      166.80      2.10 o 
   2   6   0        6.87       10.51      0.96 o 
   3   6   0        0.20        0.89      0.51 o 
   4   6   0      118.44      129.12      3.10 o 
   5   6   0       26.59       26.21      2.11 o 
   6   6   0        3.32        4.00      1.27 o 
   7   6   0       13.64       15.42      1.99 o 
   8   6   0        6.91       14.11      2.42 o 
   9   6   0       20.77       16.01      3.15 o 
  10   6   0       43.82       32.21      2.61 o 
  11   6   0        0.33        0.00      0.80 o 
   1   7   0     2203.79     2140.05     24.68 o 
   2   7   0      369.03      328.55      5.67 o 
   3   7   0      402.40      396.48      6.91 o 
   4   7   0     1286.80     1252.02     18.59 o 
   5   7   0       13.64       15.80      2.01 o 
   6   7   0        4.52        6.04      2.20 o 
   7   7   0       38.92       47.47      3.23 o 
   8   7   0       73.74       82.06      3.87 o 
   9   7   0      214.48      227.00     10.46 o 
  10   7   0       44.85       48.56      3.50 o 
   0   8   0      345.68      322.89      9.84 o 
   1   8   0        5.47        4.09      1.33 o 
   2   8   0      293.50      278.68      5.35 o 
   3   8   0      951.83      909.85     14.26 o 
   4   8   0      152.42      137.86      5.83 o 
   5   8   0       11.21       12.41      2.02 o 
   6   8   0      469.57      462.58     13.49 o 
   7   8   0      210.96      214.69      7.77 o 
   8   8   0        2.62        2.82      2.02 o 
   9   8   0      111.64      120.19      5.20 o 
   1   9   0       20.77       15.11      2.22 o 
   2   9   0      202.35      180.52      5.91 o 
   3   9   0        0.84        1.11      1.41 o 
   4   9   0        4.83        2.85      1.70 o 
   5   9   0      135.52      146.75      5.18 o 
   6   9   0      591.63      608.93     11.68 o 
   7   9   0       70.80       70.12      3.08 o 
   8   9   0       49.02       69.06      2.76 o 
   2  10   0       99.88       67.58      7.68 o 
   3  10   0      160.03      148.02      6.70 o 
   4  10   0       10.72        6.06      3.33 o 
   5  10   0        0.83        0.48      0.93 o 
   6  10   0       38.02       38.57      2.29 o 
   3  11   0        2.25        0.00      0.85 o 
   4  11   0        1.61        0.00      1.14 o 
 -13   1   1       86.84       94.89      3.26 o 
 -12   1   1       18.79       20.20      2.19 o 
 -11   1   1      114.00      117.21      4.68 o 
 -10   1   1       41.24       47.54      3.26 o 
  -9   1   1       98.36       93.34      3.04 o 
  -8   1   1        2.23        1.70      0.68 o 
  -7   1   1       27.04       32.03      0.83 o 
  -6   1   1        4.01        8.17      0.42 o 
  -5   1   1       14.67       26.66      0.48 o 
  -4   1   1      929.96      916.87      6.62 o 
  -3   1   1      385.91      379.80      2.32 o 
  -2   1   1      212.90      211.10      1.14 o 
  -1   1   1       64.72       54.84      0.46 o 
   0   1   1      276.29      261.05      1.14 o 
   1   1   1     1447.11     1433.09      9.13 o 
   2   1   1      664.03      641.30      3.53 o 
   3   1   1      277.03      272.85      1.69 o 
   4   1   1       22.91       26.76      0.43 o 
   5   1   1      522.68      514.54      3.36 o 
   6   1   1     1520.96     1551.16     10.88 o 
   7   1   1        2.72        2.19      0.78 o 
   8   1   1       85.71       86.59      3.55 o 
   9   1   1       63.82       63.07      2.98 o 
  10   1   1      430.44      432.68      9.34 o 
  11   1   1       33.96       41.70      3.07 o 
  12   1   1        6.84        5.25      1.80 o 
 -13   2   1       81.11       94.35      3.32 o 
 -12   2   1        0.01        0.31      1.02 o 
 -11   2   1       10.49       10.89      2.08 o 
 -10   2   1      410.77      399.42      9.17 o 
  -9   2   1      796.40      771.18     10.39 o 
  -8   2   1       19.18       18.49      1.31 o 
  -7   2   1      673.63      680.52      5.51 o 
  -6   2   1       50.48       58.71      0.91 o 
  -5   2   1      574.15      588.82      4.10 o 
  -4   2   1       41.60       43.01      0.54 o 
  -3   2   1      752.45      742.63      4.17 o 
  -2   2   1     2988.55     2972.07     19.46 o 
  -1   2   1       11.79        9.19      0.19 o 
   0   2   1     4219.89     3820.33     37.15 o 
   1   2   1     3925.26     3661.04     36.96 o 
   2   2   1     2069.78     2114.32     13.02 o 
   3   2   1      824.78      805.96      5.37 o 
   4   2   1     4766.25     5398.86     38.51 o 
   5   2   1      635.07      737.75      5.38 o 
   6   2   1        0.48        1.39      0.46 o 
   7   2   1        0.12        0.28      0.65 o 
   8   2   1       50.56       54.41      2.27 o 
   9   2   1       16.57       19.66      2.19 o 
  10   2   1        5.59        6.20      2.00 o 
  11   2   1       19.61       17.81      2.07 o 
  12   2   1        2.30        1.52      0.98 o 
 -13   3   1       97.41      119.70      3.23 o 
 -12   3   1      190.11      191.73      4.78 o 
 -11   3   1       56.92       60.60      3.37 o 
 -10   3   1       87.55       87.98      2.83 o 
  -9   3   1       11.59       11.80      1.45 o 
  -8   3   1       57.91       54.63      2.02 o 
  -7   3   1      430.40      460.89      5.02 o 
  -6   3   1      102.26       76.82      1.24 o 
  -5   3   1     3123.34     3394.10     23.69 o 
  -4   3   1     4268.64     4664.64     31.42 o 
  -3   3   1     1883.86     2022.23     12.54 o 
  -2   3   1     4312.97     4191.64     42.93 o 
  -1   3   1     2497.55     2640.83     17.61 o 
   0   3   1     2358.71     2264.72     13.72 o 
   1   3   1     2353.42     2312.57     13.53 o 
   2   3   1     2761.65     2841.02     21.54 o 
   3   3   1      134.77      141.99      1.11 o 
   4   3   1       13.66       12.01      0.53 o 
   5   3   1       31.88       37.92      0.89 o 
   6   3   1      143.16      148.98      2.21 o 
   7   3   1      229.55      216.99      3.86 o 
   8   3   1       23.64       23.56      1.73 o 
   9   3   1       50.30       62.83      3.25 o 
  10   3   1        3.40        3.22      1.42 o 
  11   3   1        8.51        6.85      1.49 o 
  12   3   1        3.27        1.28      1.05 o 
 -12   4   1       47.98       55.16      3.30 o 
 -11   4   1        5.99        3.15      1.25 o 
 -10   4   1      597.22      580.89      8.42 o 
  -9   4   1      104.22       99.36      2.89 o 
  -8   4   1      211.28      198.66      3.70 o 
  -7   4   1      195.64      181.94      3.55 o 
  -6   4   1      271.26      255.50      2.81 o 
  -5   4   1     1584.97     1517.11     11.48 o 
  -4   4   1      236.59      242.77      1.94 o 
  -3   4   1     7680.53     8287.03     63.48 o 
  -2   4   1      102.96       93.40      0.66 o 
  -1   4   1     7681.91     7773.15     80.00 o 
   0   4   1      102.82      101.35      0.83 o 
   1   4   1      604.64      622.92      5.40 o 
   2   4   1     1541.99     1491.80      9.51 o 
   3   4   1     1272.13     1317.49      9.31 o 
   4   4   1       46.84       49.32      1.01 o 
   5   4   1      310.64      292.58      2.89 o 
   6   4   1       28.55       36.26      1.99 o 
   7   4   1     1575.95     1570.94     19.55 o 
   8   4   1       16.70       11.95      1.65 o 
   9   4   1       30.62       20.10      4.75 o 
  10   4   1       67.27       61.52      4.12 o 
  11   4   1        1.48        0.59      1.32 o 
 -12   5   1      177.30      165.66     16.65 o 
 -11   5   1        5.55        1.27      1.43 o 
 -10   5   1        1.01        0.72      1.07 o 
  -9   5   1       49.86       60.55      2.83 o 
  -8   5   1      132.06      107.05      3.71 o 
  -7   5   1       12.90       14.08      1.69 o 
  -6   5   1     1193.42     1163.44     18.53 o 
  -5   5   1      115.75      120.52      2.49 o 
  -4   5   1        0.17        1.17      0.49 o 
  -3   5   1      272.23      276.13      2.72 o 
  -2   5   1      108.26      116.11      1.68 o 
  -1   5   1      468.15      468.64      3.57 o 
   0   5   1      315.17      273.62      2.41 o 
   1   5   1      111.92      107.10      1.34 o 
   2   5   1     1026.67      965.71      8.49 o 
   3   5   1      538.61      516.54      5.10 o 
   4   5   1       45.94       45.95      1.77 o 
   5   5   1      356.78      343.90      5.69 o 
   6   5   1      557.23      554.31      9.09 o 
   7   5   1        5.19        6.57      1.64 o 
   8   5   1      373.74      339.62      9.96 o 
   9   5   1       35.59       41.09      2.99 o 
  10   5   1       10.19        9.14      1.66 o 
  11   5   1       21.11       26.15      3.70 o 
 -11   6   1       53.10       50.46      4.80 o 
 -10   6   1       70.62       73.03      3.16 o 
  -9   6   1      747.09      752.04     16.34 o 
  -8   6   1      135.35      153.02      4.97 o 
  -7   6   1      219.21      215.77      6.75 o 
  -6   6   1       53.22       57.13      3.27 o 
  -5   6   1      116.95      102.44      3.26 o 
  -4   6   1        0.01        0.13      0.42 o 
  -3   6   1        9.88        9.53      0.81 o 
  -2   6   1     2170.54     2170.55     20.05 o 
  -1   6   1       80.84       84.43      1.20 o 
   0   6   1     2509.00     2598.49     21.67 o 
   1   6   1      282.43      301.30      3.80 o 
   2   6   1      304.01      332.86      3.77 o 
   3   6   1      197.75      200.35      4.70 o 
   4   6   1      914.76      900.92     15.01 o 
   5   6   1       50.35       50.46      3.04 o 
   6   6   1       33.42       30.52      2.57 o 
   7   6   1        3.53        3.51      1.81 o 
   8   6   1      189.26      161.59      5.19 o 
   9   6   1        0.59        0.04      1.03 o 
  10   6   1       53.43       60.11      4.64 o 
 -10   7   1        7.23        3.56      1.74 o 
  -9   7   1       87.74       86.27      3.84 o 
  -8   7   1        1.76        7.06      2.56 o 
  -7   7   1      416.83      410.53      8.92 o 
  -6   7   1      113.48      121.22      5.51 o 
  -5   7   1      296.44      289.10      6.84 o 
  -4   7   1      173.00      166.59      4.65 o 
  -3   7   1       25.72       28.97      1.87 o 
  -2   7   1       89.15       72.74      2.33 o 
  -1   7   1      478.08      462.37      8.39 o 
   0   7   1      504.93      449.26      7.15 o 
   1   7   1       26.35       24.13      1.80 o 
   2   7   1      159.98      162.01      5.59 o 
   3   7   1        7.49        9.13      1.63 o 
   4   7   1        2.29        5.30      1.81 o 
   5   7   1      169.16      154.68      5.14 o 
   6   7   1      153.02      135.68      5.18 o 
   7   7   1        0.43        1.62      1.50 o 
   8   7   1       47.94       48.57      2.97 o 
   9   7   1        0.77        1.07      1.28 o 
  -9   8   1       76.15       82.50      3.79 o 
  -8   8   1        7.23        7.19      2.41 o 
  -7   8   1        7.73        7.72      2.65 o 
  -6   8   1       18.69       14.18      3.26 o 
  -5   8   1       65.80       62.34      4.33 o 
  -4   8   1       19.14       19.87      3.09 o 
  -3   8   1     2202.93     2118.96     31.46 o 
  -2   8   1       68.51       60.87      3.38 o 
  -1   8   1      100.65      101.11      4.83 o 
   0   8   1       13.61       12.99      1.99 o 
   1   8   1        0.79        2.00      1.15 o 
   2   8   1      253.10      231.64      5.14 o 
   3   8   1       58.47       58.41      2.99 o 
   4   8   1      137.96      143.84      4.79 o 
   5   8   1       58.68       71.37      4.05 o 
   6   8   1      537.17      571.28     12.41 o 
   7   8   1      580.09      609.64     11.64 o 
   8   8   1       12.59       20.18      2.30 o 
   9   8   1      164.66      191.62      6.06 o 
  -8   9   1       64.37       74.30      3.53 o 
  -7   9   1      142.39      132.31      4.62 o 
  -6   9   1        4.24        8.60      3.12 o 
  -5   9   1        4.55        2.79      1.84 o 
  -4   9   1      126.78      128.94      7.15 o 
  -3   9   1       41.29       39.54      3.02 o 
  -2   9   1      305.37      290.04      9.18 o 
  -1   9   1      248.55      236.00      8.87 o 
   0   9   1        5.43        6.83      2.70 o 
   1   9   1      219.03      224.61      7.05 o 
   2   9   1       63.77       66.49      4.69 o 
   3   9   1        0.53        0.72      1.17 o 
   4   9   1        0.01        0.13      0.91 o 
   5   9   1      128.65      112.44      3.94 o 
   6   9   1      142.87      138.05      4.92 o 
   7   9   1      271.40      270.63     16.87 o 
  -7  10   1       76.64       80.36      3.11 o 
  -6  10   1       19.95        4.97      3.28 o 
  -5  10   1        4.82        0.33      1.04 o 
  -4  10   1        0.57        0.97      1.75 o 
  -3  10   1      183.00      159.87     27.21 o 
  -2  10   1       20.54       20.32      3.55 o 
  -1  10   1      187.76      176.91      8.83 o 
   0  10   1      248.90      222.25     10.98 o 
   1  10   1      136.72      116.97      5.33 o 
   2  10   1      310.77      294.72      7.82 o 
   3  10   1        1.77        0.13      0.93 o 
   4  10   1      142.72      163.76      9.18 o 
   5  10   1       15.33        4.21      2.31 o 
   6  10   1       52.14       64.99      3.91 o 
  -4  11   1       72.37       68.56      3.41 o 
  -3  11   1        3.07        1.14      1.28 o 
  -2  11   1      389.81      342.30     12.29 o 
   2  11   1        7.72        0.00      1.14 o 
   3  11   1       34.26       27.15      4.41 o 
   4  11   1        1.23        0.00      1.14 o 
 -13   0   2       87.66      111.24      5.58 o 
 -12   0   2     1067.90     1131.90     65.80 o 
 -11   0   2       27.12       32.44      5.82 o 
 -10   0   2        2.59        6.73      2.30 o 
  -9   0   2      854.79      865.26     20.68 o 
  -8   0   2      291.38      267.53      5.93 o 
  -7   0   2       14.12       22.12      0.85 o 
  -6   0   2      218.65      235.28      3.82 o 
  -5   0   2       37.29       50.52      1.38 o 
  -4   0   2     8195.38     7956.62     71.25 o 
  -3   0   2        4.22        7.02      1.07 o 
  -1   0   2       14.87       12.82      0.23 o 
   0   0   2     9420.95     8573.34     78.82 o 
   1   0   2     2445.42     2429.78     18.55 o 
   2   0   2     1130.34     1154.73      8.68 o 
   3   0   2       79.88       55.66      0.86 o 
   4   0   2     2991.15     3459.18     33.46 o 
   5   0   2       30.66       42.95      1.02 o 
   6   0   2       35.07       33.82      1.85 o 
   7   0   2       31.81       37.90      2.69 o 
   8   0   2      811.18      803.65     18.95 o 
   9   0   2       67.14       73.46      5.97 o 
  10   0   2      423.15      401.27     14.52 o 
  11   0   2        6.89        5.51      2.02 o 
 -13   1   2      121.85      132.30      4.43 o 
 -12   1   2      142.28      145.58      4.67 o 
 -11   1   2      435.86      445.90      9.63 o 
 -10   1   2     2973.48     3031.81     44.67 o 
  -9   1   2        9.55       10.32      1.42 o 
  -8   1   2      241.37      252.27      2.91 o 
  -7   1   2     3611.89     3796.21     27.26 o 
  -6   1   2        2.91        0.79      0.22 o 
  -5   1   2      357.61      346.45      2.27 o 
  -4   1   2      189.97      218.53      1.48 o 
  -3   1   2      343.64      290.25      1.58 o 
  -2   1   2     2409.17     2292.37     32.54 o 
  -1   1   2      349.40      353.25      2.07 o 
   0   1   2    12258.52    11511.24     76.63 o 
   1   1   2      453.42      441.48      3.70 o 
   2   1   2     1484.56     1514.47      7.99 o 
   3   1   2     1851.09     2038.51     11.65 o 
   4   1   2     1408.52     1377.75      8.17 o 
   5   1   2      641.86      676.30      4.94 o 
   6   1   2       21.41       19.03      1.32 o 
   7   1   2       94.72       95.01      3.16 o 
   8   1   2      336.37      322.91      6.72 o 
   9   1   2        0.01       -0.50      1.27 o 
  10   1   2      166.52      175.89      5.39 o 
  11   1   2      162.08      175.06      4.91 o 
 -13   2   2        4.95        1.75      1.28 o 
 -12   2   2      337.65      345.01      7.49 o 
 -11   2   2     1311.14     1290.79     21.74 o 
 -10   2   2      503.65      511.91      8.75 o 
  -9   2   2      673.77      662.20      9.35 o 
  -8   2   2      125.80      122.60      2.52 o 
  -7   2   2      388.70      414.69      3.26 o 
  -6   2   2       35.32       33.80      0.76 o 
  -5   2   2      149.89      147.17      1.38 o 
  -4   2   2     1260.22     1237.60      7.65 o 
  -3   2   2     3777.40     3967.80     25.50 o 
  -2   2   2     3289.71     3361.20     20.40 o 
  -1   2   2     6383.60     5918.63     39.29 o 
   0   2   2     8910.23     8268.76     68.59 o 
   1   2   2     1163.64     1173.99      8.25 o 
   2   2   2      775.71      863.73      5.19 o 
   3   2   2      749.79      818.20      5.24 o 
   4   2   2      843.55      930.87      6.31 o 
   5   2   2      276.83      278.05      2.56 o 
   6   2   2      161.58      154.51      2.69 o 
   7   2   2       20.10       17.47      1.80 o 
   8   2   2     1130.09     1144.79     18.35 o 
   9   2   2        2.92        2.90      1.36 o 
  10   2   2        7.03        8.58      2.08 o 
  11   2   2       17.93        8.82      1.94 o 
 -13   3   2       23.97       19.42      5.95 o 
 -12   3   2       51.40       53.96      2.98 o 
 -11   3   2       41.68       44.38      2.80 o 
 -10   3   2      501.72      480.24      7.91 o 
  -9   3   2      124.80      123.94      2.99 o 
  -8   3   2      231.40      221.75      3.59 o 
  -7   3   2     1463.52     1483.14     11.82 o 
  -6   3   2      107.63      121.89      1.45 o 
  -5   3   2     1479.96     1587.35     10.37 o 
  -4   3   2       34.83       44.62      0.59 o 
  -3   3   2     5206.07     5567.54     39.57 o 
  -2   3   2       81.13       94.78      0.95 o 
  -1   3   2     1454.00     1440.71     10.24 o 
   0   3   2     4450.36     4363.58     42.83 o 
   1   3   2       11.51       11.22      0.52 o 
   2   3   2      981.87      936.69      6.20 o 
   3   3   2       66.40       61.44      0.78 o 
   4   3   2       10.89       11.95      0.64 o 
   5   3   2     1268.39     1380.16     10.58 o 
   6   3   2       67.59       60.64      2.10 o 
   7   3   2       16.93       20.67      1.55 o 
   8   3   2      218.56      217.96      5.58 o 
   9   3   2      809.06      765.76     14.89 o 
  10   3   2      291.30      299.80      8.81 o 
  11   3   2        1.73        1.57      1.39 o 
 -13   4   2        7.16        4.08      1.29 o 
 -12   4   2       91.54       87.39      2.84 o 
 -11   4   2       57.29       58.72      2.41 o 
 -10   4   2       12.48       14.13      1.72 o 
  -9   4   2      213.94      211.75      4.06 o 
  -8   4   2        4.10        6.23      1.31 o 
  -7   4   2       12.40       10.93      0.89 o 
  -6   4   2       31.30       43.44      1.07 o 
  -5   4   2     1136.19     1231.97      8.54 o 
  -4   4   2     3187.99     3265.59     22.49 o 
  -3   4   2       26.55       30.70      0.52 o 
  -2   4   2     2579.64     2650.42     17.51 o 
  -1   4   2      214.48      225.30      1.74 o 
   0   4   2      368.45      387.55      2.78 o 
   1   4   2      136.20      131.30      1.41 o 
   2   4   2       40.78       50.96      0.85 o 
   3   4   2      240.70      208.36      1.93 o 
   4   4   2      722.11      728.59      7.38 o 
   5   4   2     1092.37     1067.65     11.19 o 
   6   4   2      943.74      950.41     13.41 o 
   7   4   2      215.44      197.10      4.79 o 
   8   4   2      102.68       93.05      4.54 o 
   9   4   2        1.27        0.56      1.39 o 
  10   4   2        0.81        1.32      1.53 o 
  11   4   2       43.57       46.39      3.07 o 
 -12   5   2      125.97      141.88      3.99 o 
 -11   5   2       28.08       32.57      2.36 o 
 -10   5   2     1215.66     1197.26     24.00 o 
  -9   5   2       22.80       17.70      2.64 o 
  -8   5   2        9.43       15.28      1.97 o 
  -7   5   2       62.37       63.07      2.95 o 
  -6   5   2       45.67       51.23      2.10 o 
  -5   5   2      106.02      108.18      1.79 o 
  -4   5   2       75.88       78.14      1.23 o 
  -3   5   2      603.28      646.30      5.55 o 
  -2   5   2       56.51       68.18      1.13 o 
  -1   5   2      240.53      266.56      2.38 o 
   0   5   2      128.09      159.50      2.15 o 
   1   5   2       19.65       17.88      0.55 o 
   2   5   2      196.61      188.89      2.85 o 
   3   5   2        7.31        7.48      0.71 o 
   4   5   2      268.90      269.06      4.47 o 
   5   5   2      473.07      458.26      8.72 o 
   6   5   2      457.06      454.95      9.18 o 
   7   5   2      105.97      106.13      3.78 o 
   8   5   2      550.86      537.18     11.24 o 
   9   5   2      203.15      188.46      6.23 o 
  10   5   2       17.50        9.51      2.18 o 
 -12   6   2        1.85        2.13      1.71 o 
 -11   6   2       49.41       57.69      2.76 o 
 -10   6   2       71.73       78.96      4.02 o 
  -9   6   2      113.23      117.39      5.03 o 
  -8   6   2      121.52      123.78      4.48 o 
  -7   6   2       19.72       18.11      2.44 o 
  -6   6   2        3.02        2.47      1.31 o 
  -5   6   2      647.94      622.61     11.13 o 
  -4   6   2       41.33       40.24      2.33 o 
  -3   6   2     1003.73     1013.70     16.10 o 
  -2   6   2     1373.14     1373.82     13.36 o 
  -1   6   2     1138.10     1076.63      9.00 o 
   0   6   2      194.35      200.54      2.48 o 
   1   6   2       16.20       21.36      1.04 o 
   2   6   2      782.26      794.49     12.62 o 
   3   6   2      791.95      769.34     13.16 o 
   4   6   2      234.20      222.07      5.56 o 
   5   6   2       80.29       77.62      3.74 o 
   6   6   2       78.23       87.60      4.72 o 
   7   6   2       21.95       24.71      4.81 o 
   8   6   2        2.12        4.94      1.96 o 
   9   6   2       88.80       88.65      3.88 o 
  10   6   2        0.93        1.28      2.84 o 
 -11   7   2        5.52        0.82      1.03 o 
 -10   7   2        0.01        0.42      0.85 o 
  -9   7   2       46.13       36.09     13.26 o 
  -8   7   2      446.49      426.01     10.72 o 
  -7   7   2      358.80      365.63     10.16 o 
  -6   7   2      149.06      146.99      5.23 o 
  -5   7   2      369.73      374.01      7.96 o 
  -4   7   2       57.07       56.46      2.76 o 
  -3   7   2     1946.24     1935.40     35.14 o 
  -2   7   2      596.47      584.90      9.10 o 
  -1   7   2      835.38      806.86     13.69 o 
   0   7   2     1182.27     1108.29     24.48 o 
   1   7   2        0.04        1.23      1.07 o 
   2   7   2     1149.11     1115.35     19.41 o 
   3   7   2      220.79      222.93      5.79 o 
   4   7   2      156.01      168.03      5.54 o 
   5   7   2      499.68      523.58     10.93 o 
   6   7   2      271.09      280.52      7.28 o 
   7   7   2      191.27      200.30      7.03 o 
   8   7   2      186.20      203.32      5.88 o 
   9   7   2        0.06        0.28      0.98 o 
 -10   8   2        0.06       -0.25      0.69 o 
  -9   8   2        9.55        3.44      3.19 o 
  -8   8   2        5.78        4.91      2.08 o 
  -7   8   2       12.06       12.61      2.44 o 
  -6   8   2       12.44       16.17      3.37 o 
  -5   8   2      400.61      402.89     10.55 o 
  -4   8   2      108.10       96.64      3.77 o 
  -3   8   2       66.73       62.28      3.02 o 
  -2   8   2       92.76       90.27      4.41 o 
  -1   8   2       80.07       78.93      3.98 o 
   0   8   2      163.19      162.29      5.47 o 
   1   8   2      157.85      159.40      5.08 o 
   2   8   2      619.82      624.86     12.32 o 
   3   8   2      648.37      647.96     13.20 o 
   4   8   2      128.48      132.35      4.77 o 
   5   8   2       45.44       49.73      3.27 o 
   6   8   2      682.09      721.48     16.96 o 
   7   8   2      125.93      124.52      4.64 o 
   8   8   2        0.41        0.49      0.65 o 
  -9   9   2        7.96        4.19      1.42 o 
  -8   9   2      126.01      120.84      5.48 o 
  -7   9   2        9.65        5.70      2.02 o 
  -6   9   2       36.96       38.78      4.27 o 
  -5   9   2      130.76      136.65      5.41 o 
  -4   9   2      498.33      486.25      9.91 o 
  -3   9   2      471.99      461.85     12.12 o 
  -2   9   2       73.31       62.37      5.05 o 
  -1   9   2      124.95      122.22      6.48 o 
   0   9   2      110.46      111.39      4.87 o 
   1   9   2        5.61        3.42      1.83 o 
   2   9   2      224.14      199.59      5.66 o 
   3   9   2      455.82      448.60      9.54 o 
   4   9   2      223.56      232.35      7.31 o 
   5   9   2       16.70       17.08      2.46 o 
   6   9   2       62.81       63.13      3.69 o 
   7   9   2        0.27        0.17      0.69 o 
  -7  10   2       17.89       21.98      3.73 o 
  -6  10   2        9.54        0.05      0.81 o 
  -5  10   2       80.86       75.87      3.75 o 
  -4  10   2      377.64      338.78     16.85 o 
  -3  10   2        0.01        0.28      1.28 o 
  -2  10   2       32.24       28.03      3.55 o 
  -1  10   2        1.21        0.80      1.45 o 
   0  10   2       40.35       34.86     10.38 o 
   1  10   2       12.24        4.46      3.09 o 
   2  10   2       99.31      119.31     11.25 o 
   3  10   2       10.16        3.32      2.98 o 
   4  10   2        6.85        2.52      1.75 o 
   5  10   2        0.01        0.89      1.10 o 
  -5  11   2      205.10      216.46      7.13 o 
  -4  11   2       12.26        5.54      1.85 o 
  -3  11   2        0.43        0.00      1.42 o 
  -2  11   2        4.89        4.69      2.98 o 
  -1  11   2       41.52       35.44      4.12 o 
   0  11   2        6.60        1.13      1.60 o 
   1  11   2      116.16      114.95     10.95 o 
   2  11   2        3.09        0.77      0.94 o 
   3  11   2       12.71        2.56      2.42 o 
 -14   1   3       51.20       61.83      2.49 o 
 -13   1   3      250.40      256.15      6.82 o 
 -12   1   3       50.49       61.15      3.45 o 
 -11   1   3      161.20      160.10      4.81 o 
 -10   1   3     2216.26     2213.01     32.05 o 
  -9   1   3      584.68      580.31      8.10 o 
  -8   1   3      111.02      106.50      1.74 o 
  -7   1   3      366.39      391.55      3.45 o 
  -6   1   3     2873.63     3047.12     20.47 o 
  -5   1   3     4627.81     5064.32     34.41 o 
  -4   1   3      726.78      685.55      4.15 o 
  -3   1   3      841.10      757.10      4.90 o 
  -2   1   3     1673.99     1663.82     10.73 o 
  -1   1   3     6006.19     5677.28     60.56 o 
   0   1   3     5464.63     5058.65     46.16 o 
   1   1   3     5867.61     5799.04     46.66 o 
   2   1   3      474.98      516.79      2.96 o 
   3   1   3      409.44      389.98      2.45 o 
   4   1   3     2562.72     2705.13     19.10 o 
   5   1   3      424.55      451.86      4.14 o 
   6   1   3      323.63      303.24      5.24 o 
   7   1   3      183.46      189.36      4.74 o 
   8   1   3      290.00      274.91      6.59 o 
   9   1   3       73.76       81.58      3.95 o 
  10   1   3       11.46       11.42      2.03 o 
  11   1   3       27.95       31.63      5.74 o 
 -13   2   3       95.74      105.18      3.69 o 
 -12   2   3       40.95       44.73      2.40 o 
 -11   2   3       73.25       75.04      2.97 o 
 -10   2   3      142.78      148.15      4.02 o 
  -9   2   3        5.23        6.07      1.12 o 
  -8   2   3      217.99      213.90      2.68 o 
  -7   2   3      335.56      362.41      2.97 o 
  -6   2   3        5.29        3.94      0.39 o 
  -5   2   3     1091.41     1218.36      7.79 o 
  -4   2   3     1882.69     1915.82     10.79 o 
  -3   2   3      201.12      207.01      1.39 o 
  -2   2   3      282.44      249.09      2.11 o 
  -1   2   3        2.83        9.40      0.21 o 
   0   2   3      439.70      420.79      3.13 o 
   1   2   3      225.97      217.23      1.53 o 
   2   2   3      604.55      577.83      3.72 o 
   3   2   3      245.94      246.17      1.99 o 
   4   2   3      197.50      200.30      1.90 o 
   5   2   3     1010.91     1036.56      9.53 o 
   6   2   3       55.65       56.94      2.51 o 
   7   2   3       83.43       81.16      3.23 o 
   8   2   3       70.83       69.24      3.88 o 
   9   2   3      135.68      138.19      5.18 o 
  10   2   3      452.73      468.85     11.34 o 
  11   2   3        4.27        2.56      1.38 o 
 -13   3   3       65.06       77.28      2.96 o 
 -12   3   3       11.10        8.78      1.57 o 
 -11   3   3      303.26      299.26      6.20 o 
 -10   3   3      117.07      121.05      3.48 o 
  -9   3   3        1.65        1.87      0.90 o 
  -8   3   3      256.13      239.69      3.46 o 
  -7   3   3        2.34        5.72      0.57 o 
  -6   3   3       59.13       42.59      0.83 o 
  -5   3   3      619.99      565.38      3.94 o 
  -4   3   3       11.67       10.49      0.42 o 
  -3   3   3     6796.16     7143.90     71.58 o 
  -2   3   3      390.55      400.50      2.42 o 
  -1   3   3     2294.54     2318.18     13.50 o 
   0   3   3        5.04        7.22      0.19 o 
   1   3   3       78.32       79.50      0.82 o 
   2   3   3        7.18        7.00      0.37 o 
   3   3   3     1345.66     1403.26      9.61 o 
   4   3   3        6.89        2.84      0.45 o 
   5   3   3       34.45       37.22      1.58 o 
   6   3   3      155.69      146.03      4.09 o 
   7   3   3       93.47       92.75      4.84 o 
   8   3   3      188.04      188.34      5.76 o 
   9   3   3      161.30      157.79      5.75 o 
  10   3   3      240.16      266.74      8.14 o 
 -13   4   3        2.87        1.67      0.83 o 
 -12   4   3      113.15      103.29      3.16 o 
 -11   4   3      307.30      299.36      5.83 o 
 -10   4   3        3.06        3.46      1.31 o 
  -9   4   3       75.01       76.22      2.86 o 
  -8   4   3        1.19        1.20      0.79 o 
  -7   4   3      328.21      332.91      4.81 o 
  -6   4   3      725.97      699.03      5.74 o 
  -5   4   3     4567.93     4817.14     39.38 o 
  -4   4   3       33.23       32.12      0.66 o 
  -3   4   3      110.00      116.44      1.37 o 
  -2   4   3      700.90      673.80      4.89 o 
  -1   4   3      980.32      981.18      6.88 o 
   0   4   3        0.15        0.49      0.13 o 
   1   4   3      220.68      182.05      2.48 o 
   2   4   3       14.35       16.01      1.01 o 
   3   4   3      183.14      183.49      2.39 o 
   4   4   3       81.43       83.74      2.13 o 
   5   4   3      258.16      253.44      5.50 o 
   6   4   3      481.72      471.04      9.95 o 
   7   4   3      181.89      179.18      5.71 o 
   8   4   3       85.80       72.06      4.71 o 
   9   4   3        1.43        5.31      1.88 o 
  10   4   3       18.36       23.65      3.84 o 
 -12   5   3      152.74      139.18      4.55 o 
 -11   5   3        9.49        6.93      1.96 o 
 -10   5   3      160.53      158.40      5.42 o 
  -9   5   3       17.03       20.12      2.20 o 
  -8   5   3      381.85      377.81      8.00 o 
  -7   5   3      386.85      375.37      8.30 o 
  -6   5   3      717.38      701.24     11.41 o 
  -5   5   3      109.00      113.39      2.31 o 
  -4   5   3      163.14      161.25      2.91 o 
  -3   5   3      877.78      844.65      9.19 o 
  -2   5   3      762.22      801.41      7.24 o 
  -1   5   3      712.43      742.08      7.10 o 
   0   5   3      102.85       92.63      1.30 o 
   1   5   3       30.91       24.42      0.77 o 
   2   5   3     1112.42     1119.41     10.58 o 
   3   5   3      201.39      200.56      3.42 o 
   4   5   3        3.07        4.55      1.33 o 
   5   5   3      516.34      492.80     10.15 o 
   6   5   3      488.79      464.39      9.86 o 
   7   5   3        4.36        4.80      1.80 o 
   8   5   3      228.75      236.99      6.93 o 
   9   5   3      109.25      100.46      4.42 o 
  10   5   3      231.13      243.80      9.56 o 
 -12   6   3       33.64       42.55      3.69 o 
 -11   6   3       72.87       82.54      3.05 o 
 -10   6   3        4.42        1.83      1.60 o 
  -9   6   3      120.08      112.61      4.28 o 
  -8   6   3       54.82       61.44      3.42 o 
  -7   6   3       72.86       67.44      3.94 o 
  -6   6   3        1.83        0.23      0.82 o 
  -5   6   3       51.42       51.22      4.50 o 
  -4   6   3     3828.59     3974.65     55.85 o 
  -3   6   3       91.86       97.59      2.88 o 
  -2   6   3     1601.47     1538.19     19.25 o 
  -1   6   3      144.06      141.25      2.66 o 
   0   6   3       17.93       21.55      1.32 o 
   1   6   3        0.00        1.91      0.91 o 
   2   6   3      315.83      300.40      6.80 o 
   3   6   3       42.18       39.20      2.63 o 
   4   6   3       99.93       96.78      4.18 o 
   5   6   3     1053.64     1035.43     19.27 o 
   6   6   3       42.65       43.64      3.71 o 
   7   6   3       17.26       21.22      3.39 o 
   8   6   3      215.41      199.69      7.12 o 
   9   6   3       34.48       33.10      2.52 o 
 -11   7   3        2.40        0.31      0.59 o 
 -10   7   3      499.04      464.55     25.49 o 
  -9   7   3       20.24       16.24      2.71 o 
  -8   7   3      320.31      360.69     11.64 o 
  -7   7   3       31.09       34.28      3.99 o 
  -6   7   3      634.25      650.43     15.36 o 
  -5   7   3      100.75       93.49      4.43 o 
  -4   7   3      555.18      518.44     11.03 o 
  -3   7   3      123.74      113.86      3.47 o 
  -2   7   3      551.99      516.84      9.86 o 
  -1   7   3      520.46      506.15     10.02 o 
   0   7   3      415.68      431.75      8.96 o 
   1   7   3      110.09      119.97      4.38 o 
   2   7   3      172.27      163.34      5.27 o 
   3   7   3      776.40      777.75     15.58 o 
   4   7   3      525.63      549.38     11.46 o 
   5   7   3       58.16       60.26      4.05 o 
   6   7   3      352.95      352.64      9.51 o 
   7   7   3      189.69      214.59      6.95 o 
   8   7   3      259.32      265.54      7.42 o 
 -10   8   3       77.05       89.52      4.57 o 
  -9   8   3       59.01       70.85      4.61 o 
  -8   8   3      200.69      205.90     10.90 o 
  -7   8   3       60.97       62.53      4.90 o 
  -6   8   3       91.29       94.73      4.48 o 
  -5   8   3      557.77      558.53     11.73 o 
  -4   8   3        4.08        2.16      1.43 o 
  -3   8   3        3.30        4.50      1.93 o 
  -2   8   3      462.33      454.24      9.37 o 
  -1   8   3      621.18      594.03     13.54 o 
   0   8   3       52.49       56.27      4.82 o 
   1   8   3      268.46      272.63      8.45 o 
   2   8   3      189.24      176.82      6.38 o 
   3   8   3       16.98       13.98      2.68 o 
   4   8   3        8.77       12.48      3.01 o 
   5   8   3       95.39      106.28     12.04 o 
   6   8   3        0.12        0.90      1.52 o 
   7   8   3      147.24      180.71      5.54 o 
  -9   9   3       48.32       47.59      3.01 o 
  -8   9   3       71.67       83.32      6.31 o 
  -7   9   3      407.97      444.45     10.49 o 
  -6   9   3       57.42       56.82      4.05 o 
  -5   9   3       30.10       34.34      3.15 o 
  -4   9   3      172.07      175.50      5.89 o 
  -3   9   3     1931.69     1873.26     36.30 o 
  -2   9   3       31.97       27.13      8.65 o 
  -1   9   3       38.77       37.20     11.20 o 
   0   9   3       87.57       91.23      5.10 o 
   1   9   3      140.33      146.28      5.69 o 
   2   9   3        3.46        2.60      1.80 o 
   3   9   3       61.38      139.65     80.06 o 
   4   9   3       34.81       41.88      5.19 o 
   5   9   3       64.88       71.18      3.68 o 
   6   9   3      102.82      127.45      5.65 o 
  -7  10   3       24.42       25.44      2.20 o 
  -6  10   3       58.58       61.92      3.37 o 
  -5  10   3        1.21        0.40      1.52 o 
  -4  10   3      627.23      647.11     14.71 o 
  -3  10   3       58.35       67.06      4.12 o 
  -2  10   3      326.51      315.63      9.38 o 
  -1  10   3      164.17      162.39     11.53 o 
   0  10   3       12.21        7.49      5.15 o 
   1  10   3       43.20       46.12      3.24 o 
   2  10   3      553.75      599.11     14.68 o 
   3  10   3        3.63        1.34      1.16 o 
   4  10   3      150.22      171.44      5.21 o 
  -5  11   3       20.38       22.17      2.56 o 
  -4  11   3        5.28        5.40      1.99 o 
  -3  11   3        0.08        1.18      1.05 o 
  -2  11   3        6.00        4.04      1.85 o 
  -1  11   3       94.96      108.98      4.05 o 
   0  11   3       59.89       58.06      5.12 o 
   1  11   3      136.92      151.06      4.04 o 
   2  11   3        2.20        0.31      0.65 o 
 -14   0   4       84.00       83.91      4.02 o 
 -13   0   4      306.38      313.66     13.70 o 
 -12   0   4      176.84      178.04      7.20 o 
 -11   0   4      459.47      442.34     14.80 o 
 -10   0   4      277.75      271.97      6.80 o 
  -9   0   4      353.99      328.36      7.92 o 
  -8   0   4      133.08      134.15      2.63 o 
  -7   0   4       16.05       11.29      0.72 o 
  -6   0   4      327.88      343.01      3.62 o 
  -5   0   4     2427.21     2548.13     25.67 o 
  -4   0   4     6285.95     6685.50    114.28 o 
  -3   0   4     2111.27     2180.16     20.79 o 
  -2   0   4     1118.53     1173.04     10.23 o 
  -1   0   4      903.78      886.58      9.76 o 
   0   0   4     3441.78     3692.43     31.71 o 
   1   0   4      676.00      601.40      4.95 o 
   2   0   4       20.01       25.64      0.82 o 
   3   0   4       40.94       55.83      1.13 o 
   4   0   4      141.81      105.01      2.05 o 
   5   0   4      823.08      818.71     15.78 o 
   6   0   4      929.90      909.55     18.05 o 
   7   0   4      552.44      539.24     12.30 o 
   8   0   4     1516.29     1461.55     96.15 o 
   9   0   4        1.37        1.14      3.27 o 
  10   0   4       10.36        6.54      3.55 o 
 -14   1   4       45.50       59.08      2.73 o 
 -13   1   4        8.94       10.64      1.76 o 
 -12   1   4      338.27      338.13      8.49 o 
 -11   1   4      456.24      460.75      8.11 o 
 -10   1   4      151.45      133.51      3.39 o 
  -9   1   4      107.65      114.74      2.79 o 
  -8   1   4      221.63      235.89      2.91 o 
  -7   1   4       14.51        9.37      0.57 o 
  -6   1   4     6436.01     7488.23     59.16 o 
  -5   1   4     1084.54     1086.45      7.01 o 
  -4   1   4      393.26      397.97      2.56 o 
  -3   1   4       54.37       55.01      0.86 o 
  -2   1   4     8663.25     8466.40    104.05 o 
  -1   1   4      633.57      625.77      4.16 o 
   0   1   4     1800.50     2020.55     12.72 o 
   1   1   4      882.51      893.98      5.31 o 
   2   1   4      146.47      136.42      1.42 o 
   3   1   4     2311.74     2477.97     17.30 o 
   4   1   4      456.68      510.13      4.21 o 
   5   1   4     2553.12     2522.94     27.54 o 
   6   1   4        7.44       17.03      2.22 o 
   7   1   4        0.88        4.42      1.72 o 
   8   1   4        0.28        0.21      1.13 o 
   9   1   4       35.85       32.41      3.08 o 
  10   1   4       48.82       38.42      2.55 o 
 -14   2   4      532.48      571.42      9.23 o 
 -13   2   4       56.60       55.31      3.07 o 
 -12   2   4      154.60      147.35      4.29 o 
 -11   2   4      149.07      149.82      4.18 o 
 -10   2   4     1037.08     1017.07     15.64 o 
  -9   2   4      153.74      152.11      2.91 o 
  -8   2   4      205.29      198.53      2.87 o 
  -7   2   4     3719.29     3838.33     30.87 o 
  -6   2   4       58.32       40.13      0.84 o 
  -5   2   4     6572.70     7159.07     52.67 o 
  -4   2   4      297.84      271.49      1.96 o 
  -3   2   4     1780.11     1899.85     12.80 o 
  -2   2   4     1558.15     1590.04     11.19 o 
  -1   2   4       23.26       35.68      0.54 o 
   0   2   4     1899.82     2029.14     14.10 o 
   1   2   4     2490.51     2632.67     19.96 o 
   2   2   4      279.62      271.83      2.39 o 
   3   2   4      744.32      789.59      6.51 o 
   4   2   4       25.29       30.29      1.07 o 
   5   2   4       72.83       87.81      3.27 o 
   6   2   4      569.42      506.79     10.75 o 
   7   2   4       18.38       14.20      2.45 o 
   8   2   4     2495.47     2489.17     43.51 o 
   9   2   4      790.57      757.10     16.75 o 
  10   2   4        0.86        0.82      1.30 o 
 -13   3   4        1.83        1.73      1.05 o 
 -12   3   4      227.06      246.62      5.32 o 
 -11   3   4      599.36      579.51      9.82 o 
 -10   3   4       24.11       24.24      1.80 o 
  -9   3   4      343.08      314.87      5.30 o 
  -8   3   4      641.24      611.75      7.22 o 
  -7   3   4        0.34        1.73      0.51 o 
  -6   3   4        2.72        2.46      0.43 o 
  -5   3   4      522.56      547.79      4.27 o 
  -4   3   4       19.65       18.20      0.60 o 
  -3   3   4       63.25       55.33      1.52 o 
  -2   3   4     4049.94     4349.62     33.46 o 
  -1   3   4       99.08      113.41      1.13 o 
   0   3   4      901.58     1003.68      6.58 o 
   1   3   4     2343.13     2391.84     18.85 o 
   2   3   4     1199.21     1204.39     11.70 o 
   3   3   4     1478.97     1586.98     13.50 o 
   4   3   4      325.44      345.31      4.81 o 
   5   3   4      114.25      116.79      3.73 o 
   6   3   4       10.47       10.51      2.47 o 
   7   3   4        1.71        2.49      1.58 o 
   8   3   4       41.90       45.77      3.40 o 
   9   3   4        0.36        1.57      1.23 o 
  10   3   4       12.79        5.13      1.33 o 
 -13   4   4      414.06      421.96     10.09 o 
 -12   4   4       16.72       10.87      2.28 o 
 -11   4   4       25.67       30.90      3.48 o 
 -10   4   4      130.66      112.98      3.33 o 
  -9   4   4       85.96       80.11      2.45 o 
  -8   4   4      133.74      123.38      3.38 o 
  -7   4   4      771.06      745.73      7.88 o 
  -6   4   4        0.32        0.67      0.37 o 
  -5   4   4      187.68      166.29      2.10 o 
  -4   4   4      143.80      139.00      2.82 o 
  -3   4   4      227.88      238.17      2.47 o 
  -2   4   4       78.36       64.29      1.03 o 
  -1   4   4       27.48       25.61      0.68 o 
   0   4   4        3.77        1.64      0.42 o 
   1   4   4        5.27        2.51      0.43 o 
   2   4   4      292.00      279.83      2.92 o 
   3   4   4        0.58        0.61      0.63 o 
   4   4   4      289.33      285.03      6.54 o 
   5   4   4       13.46       13.85      2.46 o 
   6   4   4      348.34      321.06      8.47 o 
   7   4   4       11.52       15.00      2.65 o 
   8   4   4      209.44      197.19      7.79 o 
   9   4   4      127.53      119.73      4.82 o 
 -13   5   4       42.96       48.68      2.48 o 
 -12   5   4       19.22       22.33      3.24 o 
 -11   5   4        0.35        0.89      1.28 o 
 -10   5   4      197.31      193.03      5.30 o 
  -9   5   4      487.89      473.62      9.86 o 
  -8   5   4       26.49       24.30      2.10 o 
  -7   5   4       25.03       29.49      2.88 o 
  -6   5   4     2011.76     1920.86     22.30 o 
  -5   5   4      271.11      247.19      3.83 o 
  -4   5   4       35.16       24.30      1.11 o 
  -3   5   4     1367.90     1389.65     13.94 o 
  -2   5   4     1779.68     1788.49     15.16 o 
  -1   5   4      771.89      770.14      8.27 o 
   0   5   4       95.15       90.48      1.63 o 
   1   5   4      244.34      248.36      3.36 o 
   2   5   4       63.66       51.32      2.07 o 
   3   5   4       32.62       33.86      2.29 o 
   4   5   4       84.12       78.73      3.77 o 
   5   5   4      131.94      139.72      4.82 o 
   6   5   4       26.56       22.82      2.63 o 
   7   5   4       57.90       61.22      3.43 o 
   8   5   4        2.78        2.85      1.55 o 
   9   5   4       95.43       92.35      3.34 o 
 -12   6   4       13.04        6.00      1.31 o 
 -11   6   4       20.85       18.12     10.80 o 
 -10   6   4       33.71       20.28      3.76 o 
  -9   6   4      111.34      108.14      5.19 o 
  -8   6   4      125.57      112.00      5.91 o 
  -7   6   4       31.55       29.66      2.78 o 
  -6   6   4        8.79       11.74      2.50 o 
  -5   6   4     1854.64     1810.45     29.29 o 
  -4   6   4      310.08      286.01      5.94 o 
  -3   6   4      138.32      148.68      3.84 o 
  -2   6   4       13.69       17.73      1.71 o 
  -1   6   4      101.21       87.09      2.43 o 
   0   6   4      258.58      254.47      5.35 o 
   1   6   4      331.24      341.22      8.86 o 
   2   6   4       27.41       31.02      2.56 o 
   3   6   4       49.26       44.86      3.57 o 
   4   6   4      101.59      115.70      5.74 o 
   5   6   4       91.73       87.87      4.70 o 
   6   6   4        5.94        8.24      2.57 o 
   7   6   4       21.71       20.41      3.94 o 
   8   6   4       71.08       61.04      3.18 o 
 -11   7   4        0.01        0.76      1.73 o 
 -10   7   4       23.18       18.39     14.43 o 
  -9   7   4        0.70        0.71      1.76 o 
  -8   7   4     1392.26     1415.86     34.49 o 
  -7   7   4        5.40        4.79      2.45 o 
  -6   7   4       44.45       45.59      3.22 o 
  -5   7   4       73.03       65.86      3.49 o 
  -4   7   4      293.41      296.71      6.26 o 
  -3   7   4       54.54       58.03      2.91 o 
  -2   7   4       52.03       53.50      2.98 o 
  -1   7   4      158.35      162.88      5.03 o 
   0   7   4      261.82      266.85      8.75 o 
   1   7   4      310.35      302.43      8.44 o 
   2   7   4     1544.60     1591.45     34.26 o 
   3   7   4      198.55      203.24      7.01 o 
   4   7   4       58.12       68.52      4.66 o 
   5   7   4        7.83        7.63      2.71 o 
   6   7   4       24.42       24.86      2.93 o 
   7   7   4      116.57      129.09      4.65 o 
 -10   8   4       11.27        7.08      1.95 o 
  -9   8   4      141.20      153.68      7.59 o 
  -8   8   4      142.00      128.56      6.34 o 
  -7   8   4       17.72       22.31      2.91 o 
  -6   8   4      111.23      106.81      4.44 o 
  -5   8   4      136.11      130.10      4.42 o 
  -4   8   4      284.32      270.89      9.51 o 
  -3   8   4      206.62      210.92      6.21 o 
  -2   8   4        0.32        3.36      1.69 o 
  -1   8   4       37.37       34.40      4.10 o 
   0   8   4       68.87       71.82      5.03 o 
   1   8   4       75.94       76.57      4.48 o 
   2   8   4        0.05       -0.67      1.67 o 
   3   8   4        0.40        2.88      2.08 o 
   4   8   4       71.47       80.25      4.81 o 
   5   8   4       15.53       15.90      2.63 o 
   6   8   4       28.04       34.13      2.78 o 
   7   8   4        2.61        1.08      1.06 o 
  -9   9   4        4.02        5.30      1.72 o 
  -8   9   4        0.21       -1.53      1.53 o 
  -7   9   4        4.19        5.82      2.16 o 
  -6   9   4       14.73       15.21      2.68 o 
  -5   9   4      128.41      126.11      5.01 o 
  -4   9   4      149.77      156.35      6.59 o 
  -3   9   4      105.86      115.54      5.44 o 
  -2   9   4        2.01        2.08      1.82 o 
  -1   9   4       21.51       22.72      6.94 o 
   0   9   4       12.98       10.13      4.21 o 
   1   9   4       49.60       64.84      4.14 o 
   2   9   4       59.00       62.76      4.39 o 
   3   9   4       15.47       23.32      3.82 o 
   4   9   4       36.35       36.02      3.04 o 
   5   9   4       84.13       91.49      3.79 o 
  -7  10   4       23.33       15.97      7.35 o 
  -6  10   4       36.57       24.59      5.69 o 
  -5  10   4        0.14        0.10      0.85 o 
  -4  10   4      277.27      267.12      8.65 o 
  -3  10   4        0.95       -0.27      1.96 o 
  -2  10   4       33.60       24.69      7.53 o 
  -1  10   4        5.61        4.37      2.43 o 
   0  10   4        7.54        5.04      2.07 o 
   1  10   4       58.55       68.92      3.71 o 
   2  10   4        6.09        4.18      1.78 o 
   3  10   4        2.46        0.69      1.12 o 
   4  10   4       26.58       25.43      3.92 o 
  -4  11   4       88.70       94.49      5.12 o 
  -3  11   4      235.57      241.49      8.91 o 
  -2  11   4      147.33      150.75      5.37 o 
  -1  11   4       79.41       74.73      3.81 o 
   0  11   4       14.69        7.19      3.74 o 
   1  11   4       10.48        2.27      1.07 o 
 -14   1   5        8.10        2.84      1.18 o 
 -13   1   5        8.52        9.62      1.49 o 
 -12   1   5      182.29      179.80      4.57 o 
 -11   1   5        0.89        1.45      1.07 o 
 -10   1   5       24.72       29.68      1.83 o 
  -9   1   5       33.38       26.92      1.70 o 
  -8   1   5      426.51      412.25      4.95 o 
  -7   1   5       25.74       28.23      0.78 o 
  -6   1   5       57.40       57.26      0.87 o 
  -5   1   5      114.85      136.32      1.48 o 
  -4   1   5      184.13      198.27      1.84 o 
  -3   1   5     1631.34     1565.03     10.63 o 
  -2   1   5      156.48      164.64      2.04 o 
  -1   1   5      410.25      414.52      3.60 o 
   0   1   5      572.79      550.49      3.56 o 
   1   1   5       33.90       29.10      0.56 o 
   2   1   5      179.25      199.33      2.15 o 
   3   1   5      134.17      125.02      1.78 o 
   4   1   5      445.08      438.64      7.49 o 
   5   1   5       87.26       87.35      3.11 o 
   6   1   5      321.70      291.80      7.81 o 
   7   1   5      166.27      158.33      7.54 o 
   8   1   5       21.51       28.09      4.36 o 
   9   1   5      244.10      261.14     10.54 o 
 -14   2   5        8.27        2.68      1.06 o 
 -13   2   5       20.55       20.36      1.68 o 
 -12   2   5        4.43        6.44      1.47 o 
 -11   2   5        8.98       13.07      1.89 o 
 -10   2   5     1255.01     1241.66     16.78 o 
  -9   2   5       89.07       94.29      2.68 o 
  -8   2   5       11.68       12.21      1.02 o 
  -7   2   5     1348.29     1350.24     11.67 o 
  -6   2   5        1.15        3.51      0.46 o 
  -5   2   5        4.37        9.13      0.43 o 
  -4   2   5      443.90      435.67      3.29 o 
  -3   2   5      466.59      496.79      3.88 o 
  -2   2   5      534.98      532.82      4.08 o 
  -1   2   5      658.61      638.41      5.01 o 
   0   2   5       32.90       34.35      0.58 o 
   1   2   5     1494.02     1542.74     12.43 o 
   2   2   5       97.04       94.26      1.61 o 
   3   2   5      471.94      487.77      5.64 o 
   4   2   5       65.29       79.17      3.98 o 
   5   2   5      169.14      161.17      5.03 o 
   6   2   5       35.75       37.80      2.93 o 
   7   2   5      118.02      114.33      5.11 o 
   8   2   5      177.37      170.66      5.45 o 
   9   2   5        0.05        0.39      0.97 o 
 -14   3   5        5.11        3.82      0.97 o 
 -13   3   5       57.75       63.59      2.41 o 
 -12   3   5       12.73       10.59      1.72 o 
 -11   3   5       32.16       28.20      2.03 o 
 -10   3   5        3.56        4.08      1.33 o 
  -9   3   5      616.59      596.20      8.02 o 
  -8   3   5      279.27      252.12      4.21 o 
  -7   3   5        0.20        0.30      0.42 o 
  -6   3   5      790.60      788.96      7.51 o 
  -5   3   5       89.23      114.09      1.47 o 
  -4   3   5      223.63      226.46      2.43 o 
  -3   3   5        7.08        6.07      0.45 o 
  -2   3   5      926.97      877.80      6.71 o 
  -1   3   5     1050.03     1095.68     10.64 o 
   0   3   5      227.95      235.74      2.73 o 
   1   3   5     1312.84     1417.18     11.71 o 
   2   3   5      864.46      848.59      8.67 o 
   3   3   5       16.20       17.75      1.21 o 
   4   3   5       96.45      101.77      3.50 o 
   5   3   5       31.23       34.86      2.89 o 
   6   3   5      199.72      197.10      6.52 o 
   7   3   5      111.47      107.83      4.61 o 
   8   3   5        0.11        1.36      1.34 o 
   9   3   5       10.06        7.97      3.45 o 
 -13   4   5      120.10      124.83      5.52 o 
 -12   4   5      463.71      419.03     10.05 o 
 -11   4   5      583.97      531.43      8.72 o 
 -10   4   5      182.73      170.78      4.60 o 
  -9   4   5      618.99      570.35     10.10 o 
  -8   4   5        0.19        0.40      0.70 o 
  -7   4   5      435.69      429.54      9.06 o 
  -6   4   5        4.81        6.88      0.95 o 
  -5   4   5        1.76        0.83      0.56 o 
  -4   4   5     1052.38      999.01     10.54 o 
  -3   4   5      149.66      142.31      1.86 o 
  -2   4   5      427.31      477.84      4.37 o 
  -1   4   5     4430.71     4830.87     48.70 o 
   0   4   5      545.49      575.76      5.94 o 
   1   4   5      967.98      954.70      9.87 o 
   2   4   5      321.61      313.92      5.19 o 
   3   4   5      230.37      228.53      5.54 o 
   4   4   5      341.24      321.14      8.22 o 
   5   4   5       27.87       25.74      2.80 o 
   6   4   5        0.00        1.47      1.65 o 
   7   4   5      183.48      184.60      7.44 o 
   8   4   5      152.18      149.31      5.02 o 
   9   4   5      199.03      209.11      6.55 o 
 -13   5   5       37.79       36.42      2.56 o 
 -12   5   5       13.22        8.15      2.14 o 
 -11   5   5       72.11       56.40      2.59 o 
 -10   5   5        0.88        1.58      1.24 o 
  -9   5   5       91.67       89.01      3.51 o 
  -8   5   5      124.76      113.14      4.06 o 
  -7   5   5       91.15      102.65      3.54 o 
  -6   5   5      285.56      285.68      6.31 o 
  -5   5   5      195.57      187.20      3.49 o 
  -4   5   5        9.19        5.63      0.79 o 
  -3   5   5       39.82       46.32      1.37 o 
  -2   5   5      452.65      427.30      5.80 o 
  -1   5   5       76.43       76.66      1.95 o 
   0   5   5        0.12        0.48      0.57 o 
   1   5   5        2.00        4.29      1.22 o 
   2   5   5      114.68      111.80      4.00 o 
   3   5   5      256.97      256.41      6.92 o 
   4   5   5      786.76      762.67     14.50 o 
   5   5   5      413.31      398.48      9.19 o 
   6   5   5       59.96       62.75      3.87 o 
   7   5   5       49.46       46.05      3.56 o 
   8   5   5        2.65        0.27      0.99 o 
 -12   6   5       27.49       13.51      5.76 o 
 -11   6   5        4.63        6.26      2.20 o 
 -10   6   5       61.18       48.76      4.27 o 
  -9   6   5       52.21       51.19      3.96 o 
  -8   6   5       57.77       64.65      4.65 o 
  -7   6   5      552.26      530.78     12.98 o 
  -6   6   5      597.32      585.81     11.26 o 
  -5   6   5        3.03        3.11      1.47 o 
  -4   6   5      162.57      156.60      3.74 o 
  -3   6   5       43.44       43.31      2.94 o 
  -2   6   5      726.40      710.75     12.39 o 
  -1   6   5        0.06        0.41      0.99 o 
   0   6   5      350.55      328.66      7.09 o 
   1   6   5      230.92      222.15      8.05 o 
   2   6   5        1.95        2.90      1.80 o 
   3   6   5      581.05      576.29     13.55 o 
   4   6   5        0.12        0.33      1.38 o 
   5   6   5      136.88      132.29      6.20 o 
   6   6   5      393.03      403.67     17.26 o 
   7   6   5       38.12       36.63      2.72 o 
 -11   7   5      118.53      133.70      5.43 o 
 -10   7   5       42.81       53.82      4.63 o 
  -9   7   5        2.92        2.08      2.00 o 
  -8   7   5       18.50       20.91      3.40 o 
  -7   7   5       34.38       33.87      3.50 o 
  -6   7   5       13.35       15.79      2.38 o 
  -5   7   5      145.77      151.09      4.56 o 
  -4   7   5       12.05        7.46      2.13 o 
  -3   7   5        2.39        5.21      1.79 o 
  -2   7   5       10.06       19.86      2.23 o 
  -1   7   5        7.67        4.34      1.86 o 
   0   7   5      109.09      112.68      6.96 o 
   1   7   5      515.97      517.00     12.83 o 
   2   7   5       30.81       28.96      3.86 o 
   3   7   5       24.33       29.24      3.34 o 
   4   7   5      278.60      288.67     10.24 o 
   5   7   5        7.06        7.22      2.53 o 
   6   7   5       42.60       39.16      3.01 o 
   7   7   5       18.31       23.73      6.53 o 
 -10   8   5       67.87       65.05      3.19 o 
  -9   8   5      115.58      116.43      4.62 o 
  -8   8   5        3.00        2.44      1.71 o 
  -7   8   5      211.40      200.12      7.62 o 
  -6   8   5        8.24        8.08      1.92 o 
  -5   8   5        3.52        4.63      2.16 o 
  -4   8   5       21.25       21.98      4.46 o 
  -3   8   5      324.15      316.44      8.02 o 
  -2   8   5        1.70        1.20      1.30 o 
  -1   8   5       12.98       16.40      2.94 o 
   0   8   5      119.88      124.98      5.72 o 
   1   8   5      169.78      187.28      6.95 o 
   2   8   5       13.21       15.63      3.45 o 
   3   8   5       19.64       18.11      3.62 o 
   4   8   5        0.03       -0.26      1.21 o 
   5   8   5       15.36        6.78      3.24 o 
   6   8   5        1.65        1.68      1.26 o 
  -9   9   5       70.94       88.80      3.73 o 
  -8   9   5        1.89        3.24      1.70 o 
  -7   9   5       21.35       21.06      3.75 o 
  -6   9   5       77.44       75.81      4.32 o 
  -5   9   5        2.98       19.04      8.77 o 
  -4   9   5       50.76       48.26      3.09 o 
  -3   9   5      216.18      208.90      6.23 o 
  -2   9   5        0.78        1.21      1.65 o 
  -1   9   5        2.12        4.12      2.14 o 
   0   9   5       39.68       38.69     10.48 o 
   1   9   5       63.41       59.61      5.22 o 
   2   9   5       27.25       29.32      8.87 o 
   3   9   5        8.37        4.73      2.57 o 
   4   9   5        0.03       -0.37      1.11 o 
  -7  10   5       43.41       46.57      3.52 o 
  -6  10   5      158.07      171.62      5.99 o 
  -5  10   5       57.05       57.91      2.95 o 
  -4  10   5       88.85       84.54      4.26 o 
  -3  10   5      415.09      381.49     22.78 o 
  -2  10   5      263.09      275.14      7.84 o 
  -1  10   5       32.82       31.36     13.29 o 
   0  10   5      114.45      124.90      6.22 o 
   1  10   5       15.19       11.98      2.21 o 
   2  10   5      158.23      178.49      6.82 o 
  -3  11   5       39.62       46.35      3.08 o 
  -2  11   5       48.02       55.52      3.20 o 
 -14   0   6       14.94        5.50      3.98 o 
 -13   0   6      176.77      172.73      6.66 o 
 -12   0   6       16.41       18.63      2.29 o 
 -11   0   6      515.53      504.33     12.07 o 
 -10   0   6       15.79       17.92      2.44 o 
  -9   0   6       45.14       40.56      2.58 o 
  -8   0   6     1205.16     1172.15     18.26 o 
  -7   0   6      126.08      124.21      2.67 o 
  -6   0   6     9593.41    11069.95    148.75 o 
  -5   0   6       77.68       83.76      2.40 o 
  -4   0   6     1951.86     1872.76     16.19 o 
  -3   0   6       66.29       78.91      1.87 o 
  -2   0   6     6180.64     6838.41     75.26 o 
  -1   0   6        0.97        1.48      0.39 o 
   0   0   6     1188.67     1296.01     13.27 o 
   1   0   6     1839.22     1903.27     32.96 o 
   2   0   6      236.57      234.41      5.15 o 
   3   0   6      362.37      334.29      9.54 o 
   4   0   6     2091.19     2055.06     50.69 o 
   5   0   6      102.59       96.88      5.63 o 
   6   0   6     1765.43     1587.01     59.89 o 
   7   0   6       72.51       72.39     12.09 o 
   8   0   6      133.12      124.56      9.40 o 
   9   0   6      132.15      155.51     10.97 o 
 -14   1   6        0.17        0.16      0.62 o 
 -13   1   6       58.17       53.56      2.39 o 
 -12   1   6      125.50      119.39      3.22 o 
 -11   1   6      642.13      615.69      9.30 o 
 -10   1   6       40.15       38.44      2.43 o 
  -9   1   6      492.17      471.59      7.27 o 
  -8   1   6      997.10      999.70     10.23 o 
  -7   1   6      822.46      788.75      7.19 o 
  -6   1   6      110.49       97.74      1.35 o 
  -5   1   6      901.25      808.60      5.85 o 
  -4   1   6     2268.90     2307.72     17.32 o 
  -3   1   6      511.19      474.73      3.88 o 
  -2   1   6      189.82      188.46      2.02 o 
  -1   1   6      707.68      772.95      8.80 o 
   0   1   6      401.06      417.57      5.02 o 
   1   1   6     2099.98     2149.60     18.36 o 
   2   1   6       10.27        7.48      1.15 o 
   3   1   6      255.15      257.94      5.72 o 
   4   1   6      913.68      851.87     15.69 o 
   5   1   6        0.08        2.95      1.98 o 
   6   1   6      119.33      106.73      5.25 o 
   7   1   6       67.48       62.25      6.73 o 
   8   1   6       72.36       81.73      7.57 o 
   9   1   6       43.15       47.99      4.02 o 
 -14   2   6       23.34       14.96      3.80 o 
 -13   2   6      107.51      114.28      3.40 o 
 -12   2   6       19.12       16.15      1.67 o 
 -11   2   6     1292.83     1194.78     16.30 o 
 -10   2   6      256.81      254.52      5.17 o 
  -9   2   6     2325.72     2241.51     26.66 o 
  -8   2   6       15.94       16.61      2.39 o 
  -7   2   6      522.38      520.19      6.30 o 
  -6   2   6       72.65      105.39      1.77 o 
  -5   2   6       54.21       59.09      1.09 o 
  -4   2   6      554.87      570.87      4.84 o 
  -3   2   6       15.29       13.51      0.63 o 
  -2   2   6      430.79      420.90      3.57 o 
  -1   2   6      664.67      744.71      7.50 o 
   0   2   6     4315.69     4688.21     42.71 o 
   1   2   6        8.66       13.68      0.82 o 
   2   2   6      219.50      222.46      3.48 o 
   3   2   6      365.47      372.53      7.60 o 
   4   2   6      498.52      459.91      9.87 o 
   5   2   6      166.24      151.89      5.36 o 
   6   2   6      865.42      740.50     34.04 o 
   7   2   6        2.74        1.23      1.69 o 
   8   2   6        8.89        5.60      2.36 o 
 -14   3   6        0.03        0.18      0.49 o 
 -13   3   6        3.08        2.87      1.03 o 
 -12   3   6      138.34      144.31      3.98 o 
 -11   3   6      213.69      196.89      4.67 o 
 -10   3   6      249.60      221.91      4.16 o 
  -9   3   6      195.74      186.52      3.91 o 
  -8   3   6       34.36       35.43      2.06 o 
  -7   3   6       37.28       41.21      1.68 o 
  -6   3   6      409.90      391.78      4.27 o 
  -5   3   6        3.32        3.18      0.61 o 
  -4   3   6      832.21      865.65      7.09 o 
  -3   3   6       89.27       91.60      1.31 o 
  -2   3   6      402.20      428.07      3.75 o 
  -1   3   6      702.58      779.69      6.95 o 
   0   3   6      206.69      186.42      2.40 o 
   1   3   6     1785.67     1861.39     21.55 o 
   2   3   6      823.78      815.17     11.45 o 
   3   3   6      311.47      310.55      5.98 o 
   4   3   6      198.19      197.44      5.73 o 
   5   3   6      574.97      558.79     11.61 o 
   6   3   6        0.24        0.81      1.52 o 
   7   3   6       14.19       10.31      2.05 o 
   8   3   6        5.52        0.53      1.06 o 
 -13   4   6        5.47        3.34      0.95 o 
 -12   4   6        0.05       -0.18      0.87 o 
 -11   4   6      245.88      227.08      6.16 o 
 -10   4   6      152.70      145.96      4.57 o 
  -9   4   6      720.99      704.95     11.17 o 
  -8   4   6       11.81       12.44      1.94 o 
  -7   4   6      141.33      146.15      3.87 o 
  -6   4   6      189.21      172.39      3.69 o 
  -5   4   6      371.03      379.70      5.42 o 
  -4   4   6      333.89      367.30      4.22 o 
  -3   4   6      203.04      185.88      2.36 o 
  -2   4   6     1118.09     1070.67     11.43 o 
  -1   4   6      134.25      163.18      2.88 o 
   0   4   6      620.43      663.98     10.24 o 
   1   4   6      181.17      197.99      4.67 o 
   2   4   6       36.06       38.33      2.38 o 
   3   4   6       16.40       15.97      2.16 o 
   4   4   6      272.00      267.57      8.48 o 
   5   4   6       53.55       54.63      3.82 o 
   6   4   6      712.05      697.25     15.78 o 
   7   4   6       52.14       67.34      3.86 o 
   8   4   6       32.64       31.01      3.02 o 
 -13   5   6       27.47       33.43      2.61 o 
 -12   5   6      277.60      285.03     11.47 o 
 -11   5   6        7.61        8.86      1.73 o 
 -10   5   6        2.94        0.82      1.08 o 
  -9   5   6      104.11       97.95      4.46 o 
  -8   5   6      170.51      162.19      4.68 o 
  -7   5   6      144.35      153.30      4.15 o 
  -6   5   6       28.01       29.37      1.91 o 
  -5   5   6      184.38      178.82      3.65 o 
  -4   5   6      385.14      387.20      5.41 o 
  -3   5   6        3.22        6.63      1.02 o 
  -2   5   6        9.06       10.02      1.03 o 
  -1   5   6       72.13       76.73      2.95 o 
   0   5   6      159.18      144.04      3.62 o 
   1   5   6      471.75      461.84      9.62 o 
   2   5   6       68.42       66.58      3.44 o 
   3   5   6       72.47       72.99      4.00 o 
   4   5   6      658.06      660.01     14.25 o 
   5   5   6      304.58      295.78      7.50 o 
   6   5   6      177.94      184.55      6.37 o 
   7   5   6        1.53        0.54      1.30 o 
 -12   6   6      114.00      123.57      4.20 o 
 -11   6   6      163.24      173.75      6.96 o 
 -10   6   6       29.73       33.95      2.98 o 
  -9   6   6       20.59       25.79      3.37 o 
  -8   6   6     1553.14     1597.29     38.94 o 
  -7   6   6       21.37       24.75      2.59 o 
  -6   6   6      311.10      289.04      6.24 o 
  -5   6   6      548.22      531.95      9.54 o 
  -4   6   6      102.41      104.78      4.15 o 
  -3   6   6      218.56      220.14      5.70 o 
  -2   6   6      119.86      122.91      3.96 o 
  -1   6   6        0.01        0.86      1.11 o 
   0   6   6      274.59      284.17      6.91 o 
   1   6   6        2.01        2.46      1.76 o 
   2   6   6      147.65      165.58      6.59 o 
   3   6   6      993.00     1017.23     22.51 o 
   4   6   6      501.64      498.29     13.04 o 
   5   6   6       11.30       10.45      2.62 o 
   6   6   6      392.59      404.09     17.54 o 
   7   6   6        3.97        4.80      1.55 o 
 -11   7   6       56.54       63.39      4.55 o 
 -10   7   6      214.11      212.39      8.30 o 
  -9   7   6      276.15      306.94      8.12 o 
  -8   7   6       51.62       49.54      4.82 o 
  -7   7   6       71.03       76.10      3.78 o 
  -6   7   6      351.21      357.60      7.54 o 
  -5   7   6      428.24      430.42     10.42 o 
  -4   7   6      132.54      121.59      4.49 o 
  -3   7   6      151.68      146.78      5.24 o 
  -2   7   6        8.37       12.35      2.05 o 
  -1   7   6       30.23       29.29      2.53 o 
   0   7   6       15.91       15.03      3.03 o 
   1   7   6       27.63       25.22      3.40 o 
   2   7   6       39.20       44.67      4.43 o 
   3   7   6       15.91       17.44      3.26 o 
   4   7   6      123.21      124.28      6.23 o 
   5   7   6      616.32      681.52     14.09 o 
   6   7   6        4.86        1.07      1.16 o 
 -10   8   6       57.67       57.37      4.30 o 
  -9   8   6      320.51      327.02     10.49 o 
  -8   8   6      410.94      403.91     16.86 o 
  -7   8   6      175.95      172.47      6.13 o 
  -6   8   6      530.04      545.70     12.59 o 
  -5   8   6      127.13      134.03      4.84 o 
  -4   8   6      221.24      220.56      6.20 o 
  -3   8   6      730.08      705.80     14.78 o 
  -2   8   6      187.16      177.74      8.35 o 
  -1   8   6        6.34        6.20      2.47 o 
   0   8   6       48.27       46.14     13.79 o 
   1   8   6      175.17      181.62      6.74 o 
   2   8   6        0.22        0.40      1.21 o 
   3   8   6        6.26        6.46      2.08 o 
   4   8   6       37.88       39.37      3.01 o 
   5   8   6        9.81       13.39      6.84 o 
  -9   9   6       50.47       45.90      2.70 o 
  -8   9   6       14.83        7.16      3.04 o 
  -7   9   6       16.18       14.86      2.66 o 
  -6   9   6        0.56        1.04      1.50 o 
  -5   9   6        4.23        5.48      1.97 o 
  -4   9   6       11.48       10.31      2.46 o 
  -3   9   6        7.04        7.28      1.83 o 
  -2   9   6        0.02        0.40      1.48 o 
  -1   9   6       30.29       35.33     11.07 o 
   0   9   6      284.83      299.25      9.05 o 
   1   9   6      201.07      219.09      7.44 o 
   2   9   6      128.87      143.88      5.12 o 
   3   9   6      147.08      160.45      5.55 o 
  -7  10   6      226.97      282.68      7.41 o 
  -6  10   6       26.94       19.01     12.44 o 
  -5  10   6       51.35       55.53      2.80 o 
  -4  10   6      345.09      358.29     17.34 o 
  -3  10   6        3.27        0.49      1.23 o 
  -2  10   6       35.74       50.34      3.39 o 
  -1  10   6       40.32       50.72      3.11 o 
   0  10   6       40.04       47.64      3.34 o 
   1  10   6       14.55       21.34      3.39 o 
 -14   1   7       28.73       31.40      2.51 o 
 -13   1   7        0.02        0.44      0.69 o 
 -12   1   7      239.67      230.71      4.45 o 
 -11   1   7       56.03       58.53      2.45 o 
 -10   1   7        0.03       -0.27      0.75 o 
  -9   1   7      124.58      121.04      3.51 o 
  -8   1   7        4.38        3.65      0.82 o 
  -7   1   7      500.79      487.62      7.43 o 
  -6   1   7       66.25       62.47      1.42 o 
  -5   1   7       19.54       18.91      0.81 o 
  -4   1   7      219.86      203.63      2.41 o 
  -3   1   7      876.46      857.68      8.92 o 
  -2   1   7      487.83      518.49      5.51 o 
  -1   1   7      455.63      479.99      5.76 o 
   0   1   7       19.79       17.06      1.87 o 
   1   1   7       18.39       18.85      2.08 o 
   2   1   7       91.17       94.88      4.39 o 
   3   1   7       63.23       56.64      4.39 o 
   4   1   7      282.51      285.66      8.77 o 
   5   1   7       69.17       63.97      4.35 o 
   6   1   7        9.31       13.79      3.84 o 
   7   1   7       48.74       58.52      5.74 o 
   8   1   7       62.34       66.59      3.99 o 
 -14   2   7        0.84        0.67      0.68 o 
 -13   2   7        3.34        3.46      1.19 o 
 -12   2   7       11.33        7.28      1.50 o 
 -11   2   7        8.33        3.11      1.22 o 
 -10   2   7       15.07       16.49      1.96 o 
  -9   2   7      588.13      590.84      8.57 o 
  -8   2   7      528.25      531.14      8.47 o 
  -7   2   7        0.77        1.80      0.77 o 
  -6   2   7       71.74       71.92      1.61 o 
  -5   2   7      757.26      757.35      6.32 o 
  -4   2   7      276.63      287.57      3.07 o 
  -3   2   7       24.19       28.00      0.96 o 
  -2   2   7      258.10      227.05      2.55 o 
  -1   2   7       43.95       37.92      1.35 o 
   0   2   7        9.54        7.35      1.47 o 
   1   2   7        0.98        0.07      0.48 o 
   2   2   7      183.24      176.88      6.38 o 
   3   2   7      288.40      260.39      7.79 o 
   4   2   7       17.78       16.26      3.63 o 
   5   2   7       15.36       21.44      3.03 o 
   6   2   7       34.78       39.30      3.90 o 
   7   2   7        0.11       -0.32      1.47 o 
 -14   3   7      140.42      156.87      3.58 o 
 -13   3   7      182.59      175.95      4.33 o 
 -12   3   7      294.37      290.13      6.46 o 
 -11   3   7       11.83       21.38      3.42 o 
 -10   3   7      604.66      616.22      9.34 o 
  -9   3   7      416.22      400.20      6.61 o 
  -8   3   7        6.11        7.74      1.66 o 
  -7   3   7      429.46      411.56      6.16 o 
  -6   3   7     1045.80     1032.22     11.51 o 
  -5   3   7       88.49       93.98      1.88 o 
  -4   3   7      276.34      278.08      2.98 o 
  -3   3   7       28.75       28.17      0.91 o 
  -2   3   7     1094.76     1108.58     10.17 o 
  -1   3   7      396.50      390.51      4.95 o 
   0   3   7       20.90       15.39      2.92 o 
   1   3   7       20.46       16.60      4.14 o 
   2   3   7      214.92      199.11      5.74 o 
   3   3   7      410.95      397.37      8.10 o 
   4   3   7        1.57        2.85      1.73 o 
   5   3   7       13.14       16.88      2.84 o 
   6   3   7       47.99       44.56      5.44 o 
   7   3   7       13.11        6.03      6.25 o 
 -13   4   7       12.60        6.31      1.40 o 
 -12   4   7       11.91       11.99      1.88 o 
 -11   4   7      283.27      279.02      6.93 o 
 -10   4   7      145.54      128.71      3.87 o 
  -9   4   7     2420.46     2448.97     39.96 o 
  -8   4   7       88.06       85.63      3.53 o 
  -7   4   7      829.22      841.70     13.08 o 
  -6   4   7      428.12      418.25      6.42 o 
  -5   4   7        3.43        2.79      1.00 o 
  -4   4   7        0.24        0.96      0.71 o 
  -3   4   7      483.85      466.44      6.74 o 
  -2   4   7        3.29        2.54      1.09 o 
  -1   4   7       16.24       18.90      1.76 o 
   0   4   7       71.46       73.19      2.69 o 
   1   4   7      301.29      300.98      6.51 o 
   2   4   7      222.07      214.03      5.17 o 
   3   4   7      982.20      999.55     19.20 o 
   4   4   7        0.71       -0.28      1.32 o 
   5   4   7        6.09        6.68      2.34 o 
   6   4   7       65.42       60.78      3.81 o 
   7   4   7        0.56        0.72      1.50 o 
 -13   5   7        0.03        0.09      0.97 o 
 -12   5   7      137.88      154.01      4.23 o 
 -11   5   7       57.28       64.03      3.01 o 
 -10   5   7       58.03       55.13      2.91 o 
  -9   5   7       47.02       46.57      2.88 o 
  -8   5   7      258.55      239.80      6.02 o 
  -7   5   7      973.66      947.74     13.36 o 
  -6   5   7       11.89        9.69      1.83 o 
  -5   5   7        3.19        2.75      1.11 o 
  -4   5   7        2.74        2.80      1.10 o 
  -3   5   7        5.26        4.61      1.32 o 
  -2   5   7        5.65        6.04      1.47 o 
  -1   5   7      195.86      197.55      5.21 o 
   0   5   7        6.23        5.74      1.54 o 
   1   5   7      579.00      566.51     10.13 o 
   2   5   7      138.43      134.59      5.23 o 
   3   5   7        1.95        3.16      2.06 o 
   4   5   7       14.07       11.23      4.33 o 
   5   5   7       34.63       36.34      2.86 o 
   6   5   7       20.22       26.68      3.94 o 
 -12   6   7       47.39       62.72      2.95 o 
 -11   6   7       11.99       11.77      2.26 o 
 -10   6   7        0.00        1.15      1.50 o 
  -9   6   7      180.16      183.41      8.07 o 
  -8   6   7      515.61      514.30     11.94 o 
  -7   6   7      178.61      191.51      5.04 o 
  -6   6   7       73.30       71.28      3.04 o 
  -5   6   7       29.45       38.72      2.83 o 
  -4   6   7       21.51       23.42      2.38 o 
  -3   6   7      138.68      128.40      4.61 o 
  -2   6   7        0.01        0.21      1.04 o 
  -1   6   7      162.68      154.84      5.15 o 
   0   6   7       86.09       72.21      3.69 o 
   1   6   7        9.66       10.81      2.54 o 
   2   6   7        5.06        5.50      2.63 o 
   3   6   7      767.44      779.66     17.86 o 
   4   6   7       52.61       54.32      4.07 o 
   5   6   7        1.95        2.35      1.07 o 
   6   6   7       18.02       12.08      1.74 o 
 -11   7   7       86.03       99.44      4.21 o 
 -10   7   7       38.13       45.70      2.89 o 
  -9   7   7       68.42       79.71      5.17 o 
  -8   7   7        0.38       -0.06      1.33 o 
  -7   7   7      230.60      219.72      6.26 o 
  -6   7   7       94.43      100.31      4.18 o 
  -5   7   7        0.01        0.29      1.25 o 
  -4   7   7       80.15       77.34      4.16 o 
  -3   7   7       11.62       14.36      2.27 o 
  -2   7   7       32.87       32.82      2.77 o 
  -1   7   7        2.76        2.14      1.64 o 
   0   7   7       14.37       14.51      2.87 o 
   1   7   7      166.83      171.70      6.86 o 
   2   7   7       56.81       59.49      4.25 o 
   3   7   7       98.06      112.03      4.97 o 
   4   7   7       43.11       50.74      3.16 o 
   5   7   7      132.10      129.23      4.53 o 
 -10   8   7        4.98        4.98      1.81 o 
  -9   8   7      352.57      376.36      8.24 o 
  -8   8   7       40.76       39.41      3.41 o 
  -7   8   7        0.07        0.51      1.26 o 
  -6   8   7       73.36       76.07      4.36 o 
  -5   8   7       39.79       41.69     12.76 o 
  -4   8   7      106.95      105.19      4.61 o 
  -3   8   7      756.45      757.17     14.40 o 
  -2   8   7        0.43        1.73      1.39 o 
  -1   8   7       80.46       79.07      5.13 o 
   0   8   7        0.04        0.50      1.70 o 
   1   8   7      117.73      121.25      5.60 o 
   2   8   7        1.43        2.09      1.58 o 
   3   8   7       87.56       98.62      4.33 o 
  -8   9   7       10.01        3.03      4.12 o 
  -7   9   7       24.34        8.39      4.69 o 
  -6   9   7        2.42        3.23      1.40 o 
  -5   9   7       39.35       37.94      2.68 o 
  -4   9   7        3.43        4.13      1.54 o 
  -3   9   7       12.38        5.37      3.02 o 
  -2   9   7        1.62        1.44      1.87 o 
  -1   9   7       46.22       47.47      3.46 o 
   0   9   7       44.17       54.41     14.79 o 
   1   9   7      184.31      182.40      5.68 o 
   2   9   7       55.65       71.16      3.43 o 
  -6  10   7        0.02        0.33      0.85 o 
  -5  10   7       68.17       64.55      2.69 o 
  -4  10   7       86.81       90.67      3.95 o 
  -3  10   7       97.03      113.80      4.32 o 
  -2  10   7      133.37      153.24      5.07 o 
  -1  10   7       21.75       31.43      4.62 o 
 -14   0   8       74.88       85.92      3.31 o 
 -13   0   8      147.58      159.98      5.01 o 
 -12   0   8      128.60      139.51      6.13 o 
 -11   0   8       83.24       73.77      3.70 o 
 -10   0   8       29.58       27.95      2.58 o 
  -9   0   8        3.31        2.15      1.49 o 
  -8   0   8       61.77       62.62      4.02 o 
  -7   0   8      522.17      507.57     10.13 o 
  -6   0   8     5094.16     5385.10     99.46 o 
  -5   0   8       31.65       27.70      1.90 o 
  -4   0   8     2517.87     2638.33     33.59 o 
  -3   0   8      746.59      739.05     14.54 o 
  -2   0   8      265.00      259.81      6.21 o 
  -1   0   8      800.93      846.65     26.77 o 
   0   0   8       57.67       58.73      6.68 o 
   1   0   8      716.66      662.97     27.40 o 
   2   0   8      570.43      600.13     26.48 o 
   3   0   8     1754.94     1809.01     73.25 o 
   4   0   8     1170.81     1109.58     50.21 o 
   5   0   8       69.30       78.93      8.96 o 
   6   0   8        1.64        2.70      4.40 o 
   7   0   8       59.14       72.68      5.97 o 
 -14   1   8        7.28        1.72      0.68 o 
 -13   1   8       71.64       70.38      2.48 o 
 -12   1   8       21.81       21.15      1.89 o 
 -11   1   8      868.36      814.50     13.06 o 
 -10   1   8       65.15       63.90      2.93 o 
  -9   1   8     1452.69     1415.05     21.13 o 
  -8   1   8       17.34       15.29      1.83 o 
  -7   1   8     1377.71     1340.10     15.82 o 
  -6   1   8     1471.37     1502.97     16.47 o 
  -5   1   8      333.33      333.71      4.71 o 
  -4   1   8      581.33      624.04      7.30 o 
  -3   1   8        4.39        3.50      0.83 o 
  -2   1   8      193.87      230.81      4.22 o 
  -1   1   8       10.87        9.44      1.57 o 
   0   1   8       56.23       54.73      4.67 o 
   1   1   8       78.86       72.21      6.52 o 
   2   1   8        0.08        1.64      1.47 o 
   3   1   8      720.07      713.60     26.62 o 
   4   1   8       11.32        5.68      2.25 o 
   5   1   8        0.25        2.20      1.65 o 
   6   1   8       88.54       92.70      6.52 o 
   7   1   8       58.03       58.23      3.68 o 
 -14   2   8       25.25       28.61      1.58 o 
 -13   2   8      109.53      102.54      3.00 o 
 -12   2   8      150.69      160.38      4.18 o 
 -11   2   8       57.69       51.60      2.60 o 
 -10   2   8       24.21       18.19      2.66 o 
  -9   2   8       66.36       53.37      2.35 o 
  -8   2   8      111.75      106.86      3.05 o 
  -7   2   8       17.04       18.71      1.55 o 
  -6   2   8      198.97      226.49      4.52 o 
  -5   2   8      268.62      264.44      3.72 o 
  -4   2   8        6.27        6.80      0.89 o 
  -3   2   8      460.63      496.13      6.53 o 
  -2   2   8       52.00       51.59      2.41 o 
  -1   2   8      865.95      914.50     13.80 o 
   0   2   8      186.95      182.74      5.26 o 
   1   2   8       58.23       60.26      3.85 o 
   2   2   8      129.65      143.18      6.03 o 
   3   2   8       62.13       67.30      3.98 o 
   4   2   8       51.03       49.65      3.16 o 
   5   2   8        3.49        6.21      2.50 o 
   6   2   8      236.48      260.72     10.01 o 
 -14   3   8       28.23       33.12      2.00 o 
 -13   3   8        0.64        0.59      0.84 o 
 -12   3   8       71.99       70.31      2.77 o 
 -11   3   8     1697.98     1620.95     23.52 o 
 -10   3   8      418.92      407.80      6.98 o 
  -9   3   8      131.51      126.38      3.34 o 
  -8   3   8      305.19      295.58      5.82 o 
  -7   3   8       32.72       30.64      1.78 o 
  -6   3   8      134.80      137.71      3.21 o 
  -5   3   8      969.59      973.90     12.41 o 
  -4   3   8        0.17        0.64      0.60 o 
  -3   3   8        0.64        2.46      0.82 o 
  -2   3   8      561.43      556.69      9.25 o 
  -1   3   8      598.20      623.05     10.61 o 
   0   3   8      761.51      738.77     12.12 o 
   1   3   8       36.88       27.08      3.99 o 
   2   3   8      293.48      277.21      7.11 o 
   3   3   8     2252.15     2232.75     39.23 o 
   4   3   8       64.79       57.07      4.53 o 
   5   3   8        7.05        5.33      2.15 o 
   6   3   8      131.02      151.06     12.10 o 
 -13   4   8        0.46        0.00      0.72 o 
 -12   4   8        4.13        3.47      1.29 o 
 -11   4   8       10.94       10.99      2.05 o 
 -10   4   8        0.00        0.20      0.81 o 
  -9   4   8       91.51       87.91      3.72 o 
  -8   4   8      343.88      349.07     10.24 o 
  -7   4   8     1286.20     1228.53     18.67 o 
  -6   4   8     1138.31     1123.94     15.36 o 
  -5   4   8      239.92      229.08      4.60 o 
  -4   4   8      432.33      407.80      7.64 o 
  -3   4   8        2.33        4.98      1.34 o 
  -2   4   8      125.00      127.04      3.71 o 
  -1   4   8      856.00      854.01     15.29 o 
   0   4   8      486.21      463.26      9.82 o 
   1   4   8       69.40       69.27     11.49 o 
   2   4   8       16.45       13.75      2.80 o 
   3   4   8      654.81      652.74     37.44 o 
   4   4   8      947.16      992.24     27.30 o 
   5   4   8        4.65        6.76      2.28 o 
   6   4   8       32.73       43.76      3.33 o 
 -13   5   8        4.37        3.30      1.63 o 
 -12   5   8       31.53       32.33      1.88 o 
 -11   5   8       54.43       54.99      2.53 o 
 -10   5   8        3.27        3.53      1.48 o 
  -9   5   8       85.99       78.44      6.82 o 
  -8   5   8      819.42      780.73     13.93 o 
  -7   5   8      714.99      741.65     12.08 o 
  -6   5   8      977.22      899.20     12.71 o 
  -5   5   8      277.69      268.92      5.64 o 
  -4   5   8      192.83      206.62      5.29 o 
  -3   5   8       15.50       17.96      1.83 o 
  -2   5   8       60.64       71.69      2.88 o 
  -1   5   8       58.37       59.15      2.97 o 
   0   5   8      584.33      560.56     11.32 o 
   1   5   8        7.97        7.28      1.81 o 
   2   5   8       29.04       34.32      3.04 o 
   3   5   8        0.26        1.24      1.47 o 
   4   5   8       13.80        6.99      3.01 o 
   5   5   8        6.88        3.35      2.06 o 
 -12   6   8       55.48       59.04      2.51 o 
 -11   6   8        0.43        1.75      1.28 o 
 -10   6   8       70.31       68.74      3.73 o 
  -9   6   8       16.96       11.65      8.17 o 
  -8   6   8       43.51       46.07      3.59 o 
  -7   6   8      309.35      296.82      9.12 o 
  -6   6   8       16.69       15.24      4.04 o 
  -5   6   8     1293.32     1300.67     23.55 o 
  -4   6   8       44.67       51.68      3.10 o 
  -3   6   8      111.84      113.53      4.20 o 
  -2   6   8       26.86       19.69      2.56 o 
  -1   6   8       39.51       46.75      3.18 o 
   0   6   8        7.18        5.45      1.66 o 
   1   6   8      102.98      102.50      5.73 o 
   2   6   8       43.17       44.07      3.04 o 
   3   6   8      171.23      171.75      7.40 o 
   4   6   8      109.98      102.66      7.42 o 
 -11   7   8       41.65       56.44      3.22 o 
 -10   7   8        0.29        0.22      0.96 o 
  -9   7   8        0.52        0.86      1.40 o 
  -7   7   8      254.94      261.94      8.34 o 
  -6   7   8      232.77      233.31      7.78 o 
  -5   7   8       24.99       35.67      5.73 o 
  -4   7   8      337.22      354.63      9.08 o 
  -3   7   8        2.33        1.32      1.51 o 
  -2   7   8       59.03       61.57      3.35 o 
  -1   7   8      166.72      177.44      5.22 o 
   0   7   8        4.21        5.27      2.15 o 
   1   7   8       97.40      102.58      4.71 o 
   2   7   8      169.49      177.01      5.84 o 
   3   7   8      217.99      234.10      6.21 o 
 -10   8   8        6.55        4.55      1.19 o 
  -9   8   8       20.72       12.94      2.17 o 
  -8   8   8      174.17      170.59     15.60 o 
  -7   8   8      422.30      442.33     13.70 o 
  -6   8   8       47.35       52.67      3.25 o 
  -5   8   8      799.05      846.55     15.63 o 
  -4   8   8        1.07        1.34      1.45 o 
  -3   8   8      106.03      106.94      3.95 o 
  -2   8   8       11.78        9.81      3.02 o 
  -1   8   8       28.80       26.18      7.87 o 
   0   8   8      183.07      179.37      6.03 o 
   1   8   8        2.06        1.30      1.55 o 
   2   8   8       15.95        8.95      2.14 o 
  -8   9   8        2.14        1.16      0.94 o 
  -7   9   8      104.19      116.59     66.89 o 
  -6   9   8      117.02      124.20      4.01 o 
  -5   9   8        2.27        2.03      1.16 o 
  -4   9   8        2.02        2.06      1.24 o 
  -3   9   8      238.15      206.18     13.84 o 
  -2   9   8       27.28       42.76      3.40 o 
  -1   9   8        1.28        0.52      1.09 o 
   0   9   8        6.53        4.96      1.55 o 
 -14   1   9        0.84        0.31      0.58 o 
 -13   1   9        0.13        0.36      0.73 o 
 -12   1   9       61.43       57.85      2.74 o 
 -11   1   9       58.77       47.54      2.47 o 
 -10   1   9      421.65      417.39      9.39 o 
  -9   1   9        0.05        2.33      1.72 o 
  -8   1   9      120.92      113.72      3.42 o 
  -7   1   9      735.42      717.10     11.44 o 
  -6   1   9       24.60       28.20      1.69 o 
  -5   1   9      175.12      161.36      3.67 o 
  -4   1   9      140.18      136.39      3.45 o 
  -3   1   9       12.86        9.58      1.71 o 
  -2   1   9        0.06        1.91      1.42 o 
  -1   1   9      432.60      441.49     13.79 o 
   0   1   9      732.62      754.29     21.51 o 
   1   1   9       56.72       56.34      6.60 o 
   2   1   9      480.14      465.84     16.28 o 
   3   1   9       82.31      104.39      7.34 o 
   4   1   9       45.94       53.27      3.97 o 
   5   1   9        4.23        2.66      1.59 o 
   6   1   9       18.59        7.07      2.56 o 
 -14   2   9       57.22       60.63      1.89 o 
 -13   2   9       87.74       78.42      2.50 o 
 -12   2   9        0.15        0.59      0.83 o 
 -11   2   9        5.96        5.49      1.47 o 
 -10   2   9      146.58      133.85      5.02 o 
  -9   2   9        0.60        0.78      0.95 o 
  -8   2   9      196.94      193.69      4.03 o 
  -7   2   9        1.00        2.14      1.06 o 
  -6   2   9        0.26        0.63      0.91 o 
  -5   2   9      179.29      169.85      3.79 o 
  -4   2   9       13.76       10.64      2.34 o 
  -3   2   9      640.12      642.38     12.19 o 
  -2   2   9      441.43      409.65     10.46 o 
  -1   2   9       30.03       30.64      3.00 o 
   0   2   9        1.38        1.17      1.59 o 
   1   2   9      162.47      177.91      6.63 o 
   2   2   9       34.32       36.62      3.87 o 
   3   2   9        0.07        0.98      1.48 o 
   4   2   9       93.92       76.80      3.29 o 
   5   2   9        3.13        2.71      1.88 o 
 -13   3   9        4.58        1.90      0.85 o 
 -12   3   9        1.81        1.81      1.07 o 
 -11   3   9       98.89      106.35      3.01 o 
 -10   3   9      515.07      496.03      8.13 o 
  -9   3   9      443.01      461.54      7.38 o 
  -8   3   9      334.67      345.52      6.63 o 
  -7   3   9     1161.92     1122.98     17.26 o 
  -6   3   9      315.07      293.68      5.97 o 
  -5   3   9      852.41      847.31     13.57 o 
  -4   3   9        0.01       -0.17      0.87 o 
  -3   3   9        0.02        0.15      1.09 o 
  -2   3   9        1.47        0.95      1.51 o 
  -1   3   9      415.60      397.40     11.24 o 
   0   3   9       67.60       66.41      3.04 o 
   1   3   9       20.66       25.24      3.40 o 
   2   3   9      130.33      125.24      4.94 o 
   3   3   9      163.20      151.54      7.29 o 
   4   3   9        1.82        0.71      1.42 o 
   5   3   9       66.46       75.38      6.54 o 
 -13   4   9      104.25       94.01      2.90 o 
 -12   4   9       20.93       22.96      2.55 o 
 -11   4   9      106.43      116.05      3.55 o 
 -10   4   9       42.57       42.77      2.48 o 
  -9   4   9      331.11      316.94     14.30 o 
  -8   4   9       58.14       51.87      3.18 o 
  -7   4   9      195.20      191.94      5.57 o 
  -6   4   9      171.86      178.01      4.76 o 
  -5   4   9       42.24       42.83      3.00 o 
  -4   4   9       19.40        8.49      3.10 o 
  -3   4   9      566.33      582.49     11.26 o 
  -2   4   9      135.61      131.07      4.54 o 
  -1   4   9      347.67      350.84      8.00 o 
   0   4   9      106.38      115.22      4.66 o 
   1   4   9      427.26      404.92      9.40 o 
   2   4   9      309.42      299.18     18.23 o 
   3   4   9      158.73      155.30      6.60 o 
   4   4   9      139.33      160.48      5.88 o 
   5   4   9       15.31       15.26      3.62 o 
 -12   5   9        0.14        0.07      0.52 o 
 -11   5   9       16.87       16.29      3.94 o 
 -10   5   9      283.83      285.35      5.95 o 
  -9   5   9      142.88      148.23      4.78 o 
  -8   5   9        1.56        1.86      1.37 o 
  -7   5   9      793.77      765.47     14.46 o 
  -6   5   9      559.45      533.94      9.57 o 
  -5   5   9       23.82       21.66      2.00 o 
  -4   5   9       18.87       21.03      2.43 o 
  -3   5   9        0.02        1.50      1.23 o 
  -2   5   9      169.15      164.86      5.08 o 
  -1   5   9      118.69      124.22      5.00 o 
   0   5   9      364.18      350.87      8.16 o 
   1   5   9        1.32        1.07      1.04 o 
   2   5   9       84.37       79.06      4.34 o 
   3   5   9      122.91      124.28      5.21 o 
   4   5   9       57.48       60.08      4.55 o 
 -11   6   9        6.80        3.44      1.46 o 
 -10   6   9       82.74       90.01      3.14 o 
  -9   6   9        1.27        0.34      1.10 o 
  -8   6   9       13.75       13.13      5.61 o 
  -7   6   9       10.37       11.37      2.80 o 
  -6   6   9      461.38      473.96     12.20 o 
  -5   6   9        1.79        1.05      1.27 o 
  -4   6   9      213.46      205.59      5.26 o 
  -3   6   9      112.76      116.78      3.69 o 
  -2   6   9      339.97      320.00      6.98 o 
  -1   6   9      474.33      475.18      9.52 o 
   0   6   9        1.99        2.49      1.23 o 
   1   6   9       43.08       36.64      2.56 o 
   2   6   9      208.36      218.75      7.46 o 
   3   6   9       48.33       40.14      2.61 o 
 -10   7   9       70.52       71.61      2.87 o 
  -9   7   9        0.91        0.47      0.91 o 
  -8   7   9        1.30        0.39      1.70 o 
  -7   7   9        5.72        3.75      1.60 o 
  -6   7   9        1.24        0.77      1.16 o 
  -5   7   9       41.71       48.75      4.04 o 
  -4   7   9      370.15      362.61      8.32 o 
  -3   7   9      247.53      235.48      6.02 o 
  -2   7   9        0.23        1.60      1.44 o 
  -1   7   9      164.68      155.50      8.16 o 
   0   7   9      326.38      318.83      9.37 o 
   1   7   9        5.00        2.88      1.86 o 
   2   7   9       84.67       99.05      4.20 o 
  -9   8   9        0.64        0.55      0.79 o 
  -8   8   9       80.60       89.32      4.17 o 
  -7   8   9      167.43      191.44      6.87 o 
  -6   8   9        1.18        0.87      1.18 o 
  -5   8   9       29.80       31.38      2.44 o 
  -4   8   9      255.72      268.95      6.74 o 
  -3   8   9       90.67       99.31      4.44 o 
  -2   8   9        0.07        0.06      0.90 o 
  -1   8   9       16.07       11.45      2.30 o 
   0   8   9        0.10        0.32      0.96 o 
  -6   9   9       63.25       79.85      3.50 o 
  -5   9   9        0.47        0.25      0.70 o 
  -4   9   9        1.78        0.44      0.70 o 
  -3   9   9       49.59       60.29      2.82 o 
  -2   9   9      158.06      189.13      4.99 o 
 -14   0  10       85.82      102.30      3.93 o 
 -13   0  10        0.21        1.14      1.46 o 
 -12   0  10      153.60      144.25      6.65 o 
 -11   0  10        9.55        8.17      2.87 o 
 -10   0  10       84.92       96.81      6.02 o 
  -9   0  10        2.22        3.31      2.28 o 
  -8   0  10       56.91       57.84      5.44 o 
  -7   0  10        4.91        4.17      1.72 o 
  -6   0  10      882.53      851.94     17.80 o 
  -5   0  10       94.70       94.41      4.28 o 
  -4   0  10      245.69      230.72      7.20 o 
  -3   0  10      231.62      240.26      8.84 o 
  -2   0  10        5.84       -0.85      2.70 o 
  -1   0  10     2576.11     2540.70     89.28 o 
   0   0  10      216.13      218.00     13.96 o 
   1   0  10      361.75      358.19     18.84 o 
   2   0  10       32.44       31.70      9.81 o 
   3   0  10        5.40        1.28      1.78 o 
   4   0  10       37.79       42.28      3.92 o 
 -14   1  10        2.12        0.08      0.51 o 
 -13   1  10        0.23        0.45      0.76 o 
 -12   1  10       23.54       29.03      2.12 o 
 -11   1  10     1455.41     1463.24     24.82 o 
 -10   1  10       70.11       80.59      3.93 o 
  -9   1  10        0.19        0.70      1.19 o 
  -8   1  10      733.41      693.64     11.58 o 
  -7   1  10       84.23       82.39      3.21 o 
  -6   1  10      461.70      495.15      7.95 o 
  -5   1  10        1.10        2.05      1.07 o 
  -4   1  10      385.08      374.56      7.47 o 
  -3   1  10      526.05      520.28     10.78 o 
  -2   1  10        6.31        3.19      2.09 o 
  -1   1  10      585.89      570.69     13.87 o 
   0   1  10      920.97      882.45     20.60 o 
   1   1  10      209.23      222.82      7.79 o 
   2   1  10        0.17        1.76      1.82 o 
   3   1  10       16.44       22.69      2.91 o 
   4   1  10       66.48       57.32      3.10 o 
 -13   2  10       89.12       72.85      2.35 o 
 -12   2  10       84.44       82.07      3.66 o 
 -11   2  10       74.72       53.21      2.77 o 
 -10   2  10      467.63      453.55     14.02 o 
  -9   2  10      371.95      365.40      7.32 o 
  -8   2  10      202.64      194.50      4.84 o 
  -7   2  10     1575.22     1573.93     24.23 o 
  -6   2  10        0.86        0.92      1.15 o 
  -5   2  10       19.55       16.07      2.79 o 
  -4   2  10      375.02      369.88      7.22 o 
  -3   2  10      148.90      141.77      5.37 o 
  -2   2  10       27.01       20.85      4.57 o 
  -1   2  10     1457.76     1440.66     36.02 o 
   0   2  10       88.31       82.98      4.72 o 
   1   2  10      316.05      315.10      9.10 o 
   2   2  10      306.89      284.66      8.78 o 
   3   2  10      449.39      478.01     10.60 o 
   4   2  10       15.15        6.20      2.91 o 
 -13   3  10       19.85       15.71      2.05 o 
 -12   3  10       44.03       40.17      1.87 o 
 -11   3  10      431.00      415.46     10.91 o 
 -10   3  10        9.45       12.42      1.49 o 
  -9   3  10        0.16        1.05      1.02 o 
  -8   3  10        6.26        2.68      1.24 o 
  -7   3  10      236.40      228.78      5.65 o 
  -6   3  10      582.42      556.77     18.93 o 
  -5   3  10       13.77       14.54      2.29 o 
  -4   3  10      612.48      600.01     14.18 o 
  -3   3  10      332.82      325.78     10.08 o 
  -2   3  10        4.13        7.26      2.56 o 
  -1   3  10      263.65      262.75      8.37 o 
   0   3  10      598.12      574.50     16.25 o 
   1   3  10      213.36      223.33      8.80 o 
   2   3  10       26.39       28.85      3.21 o 
   3   3  10       15.56       11.28      4.19 o 
   4   3  10        0.03        0.71      1.99 o 
 -12   4  10       26.51       14.47      3.28 o 
 -11   4  10        2.83        2.54      1.09 o 
 -10   4  10      144.50      150.14      4.01 o 
  -9   4  10      319.59      325.44      6.54 o 
  -8   4  10       96.60       98.63      3.79 o 
  -7   4  10      134.44      120.54      4.83 o 
  -6   4  10      216.21      212.64      6.89 o 
  -5   4  10        0.29        1.11      1.65 o 
  -4   4  10      130.83      140.26      6.34 o 
  -3   4  10       30.36       28.03      3.23 o 
  -2   4  10      116.73      125.18      6.28 o 
  -1   4  10      900.58      860.63     25.24 o 
   0   4  10      262.89      243.18     11.34 o 
   1   4  10       21.62       16.53      2.90 o 
   2   4  10       10.45        4.57      2.57 o 
   3   4  10        1.09        0.12      0.73 o 
 -12   5  10       38.18       31.51      1.77 o 
 -11   5  10      412.12      406.26      6.17 o 
 -10   5  10      354.98      374.21      6.75 o 
  -9   5  10       62.47       60.02      2.70 o 
  -8   5  10        8.85        4.14      2.46 o 
  -7   5  10       32.67       32.07      6.87 o 
  -6   5  10       10.66        4.94      3.49 o 
  -5   5  10      191.44      188.18      6.39 o 
  -4   5  10      189.90      190.22      6.67 o 
  -3   5  10       26.86       21.42      3.88 o 
  -2   5  10       39.39       38.67      2.72 o 
  -1   5  10        0.99        0.68      1.31 o 
   0   5  10      573.97      538.30     10.15 o 
   1   5  10      223.96      210.38      5.05 o 
   2   5  10       60.76       51.38      3.44 o 
   3   5  10        3.26        0.57      1.28 o 
 -11   6  10      273.49      267.28     14.67 o 
 -10   6  10       91.50       88.64      3.95 o 
  -9   6  10      193.31      193.78      4.89 o 
  -8   6  10       87.07       79.39      3.68 o 
  -7   6  10      913.88      930.52     30.91 o 
  -6   6  10       22.97       17.96      3.46 o 
  -5   6  10        4.82        1.70      1.27 o 
  -4   6  10       18.89       11.19      5.45 o 
  -3   6  10      134.18      133.28      4.44 o 
  -2   6  10       34.36       37.12      2.60 o 
  -1   6  10      346.54      318.32      6.05 o 
   0   6  10      641.24      566.48     22.43 o 
   1   6  10       14.90       16.51      6.10 o 
   2   6  10       18.32       16.34      2.13 o 
 -10   7  10        2.74        1.97      1.25 o 
  -9   7  10        7.42        1.60      1.33 o 
  -8   7  10       28.31       29.81      5.69 o 
  -7   7  10        2.18        1.16      1.23 o 
  -6   7  10       65.76       81.94      4.60 o 
  -5   7  10      203.98      208.42      6.86 o 
  -4   7  10       59.11       62.29      3.09 o 
  -3   7  10       92.87       95.23      3.64 o 
  -2   7  10      149.05      143.31      4.74 o 
  -1   7  10      134.77      118.34      7.88 o 
   0   7  10        0.01        0.17      0.79 o 
  -7   8  10      170.27      172.61      5.78 o 
  -6   8  10       11.68        6.72      1.74 o 
  -5   8  10      164.02      176.84      5.22 o 
  -4   8  10       38.73       38.48      2.77 o 
  -3   8  10       16.65       21.60      3.25 o 
  -2   8  10        0.16       -0.04      0.66 o 
 -13   1  11        6.25        2.11      1.15 o 
 -12   1  11       86.03       98.48      3.17 o 
 -11   1  11      277.07      302.63      6.51 o 
 -10   1  11       31.40       31.03      2.69 o 
  -9   1  11       41.02       41.09      2.50 o 
  -8   1  11      154.44      158.53      4.24 o 
  -7   1  11        9.61        7.65      1.44 o 
  -6   1  11        0.34        1.68      1.15 o 
  -5   1  11      143.25      133.75      3.98 o 
  -4   1  11       22.89       20.61      2.42 o 
  -3   1  11        3.75        4.19      1.68 o 
  -2   1  11      254.36      254.12      7.80 o 
  -1   1  11       11.75        9.81      3.98 o 
   0   1  11        0.11        1.36      2.06 o 
   1   1  11      116.56      124.50      6.08 o 
   2   1  11       37.02       39.07      2.79 o 
   3   1  11       26.66       23.15      8.53 o 
 -13   2  11       38.61       48.48      2.38 o 
 -12   2  11      138.40      133.65      3.43 o 
 -11   2  11        8.60        8.68      1.70 o 
 -10   2  11       88.55       95.39      3.46 o 
  -9   2  11       28.65       33.85      2.49 o 
  -8   2  11       31.69       29.94      2.83 o 
  -7   2  11       52.94       54.91      3.29 o 
  -6   2  11       21.74       21.12      2.23 o 
  -5   2  11      204.65      204.82      5.51 o 
  -4   2  11       21.86       19.84      3.54 o 
  -3   2  11       40.36       41.34      3.16 o 
  -2   2  11       10.12        8.54      4.51 o 
  -1   2  11      700.53      749.16     20.34 o 
   0   2  11       36.91       35.02     10.38 o 
   1   2  11       32.04       42.67      5.05 o 
   2   2  11      198.34      213.97      6.77 o 
   3   2  11       23.36       25.12      4.10 o 
 -12   3  11       32.82       32.93      2.23 o 
 -11   3  11        1.69        2.23      0.99 o 
 -10   3  11      176.91      164.70      8.37 o 
  -9   3  11      275.02      278.17      6.41 o 
  -8   3  11       25.15       35.23      3.05 o 
  -7   3  11      104.84       94.81     12.61 o 
  -6   3  11      338.80      346.28      9.82 o 
  -5   3  11       34.32       30.05      3.74 o 
  -4   3  11        9.28       12.74      2.27 o 
  -3   3  11        6.27        5.57      2.26 o 
  -2   3  11       11.68       12.25      4.31 o 
  -1   3  11       29.63       30.62      5.38 o 
   0   3  11       17.37       28.93      4.55 o 
   1   3  11       63.87       68.10      3.89 o 
   2   3  11       13.55       14.30      2.63 o 
 -12   4  11       28.44       30.98      1.79 o 
 -11   4  11      291.46      302.08      7.69 o 
 -10   4  11      669.52      665.98     11.54 o 
  -9   4  11       34.91       44.44      2.80 o 
  -8   4  11      194.05      205.45      5.62 o 
  -7   4  11     1484.94     1522.25     30.38 o 
  -6   4  11      123.90      109.93      6.25 o 
  -5   4  11       31.91       42.10      3.67 o 
  -4   4  11      135.50      140.20      5.74 o 
  -3   4  11       16.68       12.47      4.48 o 
  -2   4  11       13.00       16.77      4.99 o 
  -1   4  11       17.42       17.19      5.93 o 
   0   4  11       35.85       31.39      3.61 o 
   1   4  11      117.86      122.24      4.48 o 
   2   4  11       26.61       27.43      3.70 o 
 -11   5  11      351.00      362.34      6.52 o 
 -10   5  11       12.13        5.29      2.02 o 
  -9   5  11      140.94      140.22      4.05 o 
  -8   5  11        3.23        2.46      1.70 o 
  -7   5  11        8.00        4.06      2.63 o 
  -6   5  11        5.15        4.19      2.10 o 
  -5   5  11       23.63       17.94      6.56 o 
  -4   5  11       59.85       68.61      4.97 o 
  -3   5  11       83.76       77.54      4.44 o 
  -2   5  11      277.49      260.91      7.01 o 
  -1   5  11      378.08      351.79      8.96 o 
   0   5  11      180.65      178.69      6.12 o 
   1   5  11        0.38       -0.28      1.28 o 
 -10   6  11      125.17      143.37      3.64 o 
  -9   6  11        0.07        0.16      0.65 o 
  -8   6  11      111.74      118.48      6.29 o 
  -7   6  11        4.03        5.12      1.83 o 
  -6   6  11       17.45       18.85      4.36 o 
  -5   6  11       13.76        9.88      3.65 o 
  -4   6  11        2.71        1.59      1.00 o 
  -3   6  11      336.25      345.28      8.23 o 
  -2   6  11       16.58        2.84      2.81 o 
  -1   6  11      514.13      461.94     28.04 o 
   0   6  11      355.11      342.68     12.58 o 
  -8   7  11       24.33       31.15      2.11 o 
  -7   7  11        0.65       -0.24      1.40 o 
  -6   7  11        6.46        1.22      0.96 o 
  -5   7  11       53.61       61.60      4.82 o 
  -4   7  11       52.84       47.02      9.26 o 
  -3   7  11      121.73      120.72      6.81 o 
  -2   7  11        2.34        0.00      1.42 o 
 -12   0  12      168.41      193.79      5.90 o 
 -11   0  12       82.86       81.34      4.24 o 
 -10   0  12      933.01      999.60     31.95 o 
  -9   0  12      527.89      516.32     18.89 o 
  -8   0  12     1266.04     1167.74     65.38 o 
  -7   0  12       47.79       45.68      3.52 o 
  -6   0  12        3.66        5.25      2.12 o 
  -5   0  12       64.44       82.62      6.26 o 
  -4   0  12        1.03        0.85      3.41 o 
  -3   0  12       41.66       36.96      5.26 o 
  -2   0  12       10.75        0.14      2.70 o 
  -1   0  12        4.89        9.24      3.41 o 
   0   0  12      296.11      277.55     14.84 o 
   1   0  12       34.42       37.53      3.98 o 
 -12   1  12      106.00      115.97      3.20 o 
 -11   1  12        2.08        4.16      1.37 o 
 -10   1  12      268.47      272.09      6.73 o 
  -9   1  12        1.23        1.95      1.31 o 
  -8   1  12      175.26      191.94      5.88 o 
  -7   1  12      194.40      181.88      4.82 o 
  -6   1  12       93.90       94.15      3.65 o 
  -5   1  12      183.29      193.87      6.84 o 
  -4   1  12       88.40       77.08      4.72 o 
  -3   1  12      662.53      669.71     17.13 o 
  -2   1  12       59.56       43.75      3.97 o 
  -1   1  12        0.14       -0.23      1.55 o 
   0   1  12       28.24       38.76      3.41 o 
   1   1  12      133.37      145.06      5.07 o 
 -12   2  12        4.44        5.54      1.62 o 
 -11   2  12      417.08      471.25      8.70 o 
 -10   2  12        1.11        1.01      1.02 o 
  -9   2  12       41.15       40.27      2.74 o 
  -8   2  12       80.28       72.37      3.31 o 
  -7   2  12     1068.27     1128.58     21.77 o 
  -6   2  12     1386.02     1299.07     63.12 o 
  -5   2  12       86.49       86.52      3.97 o 
  -4   2  12        9.41        7.43      4.06 o 
  -3   2  12      875.91      843.35     17.19 o 
  -2   2  12        2.65        0.70      1.58 o 
  -1   2  12      174.67      154.52      5.21 o 
   0   2  12       12.36        8.66      2.09 o 
   1   2  12      158.96      171.17      4.74 o 
 -12   3  12        2.69        2.34      1.10 o 
 -11   3  12       50.41       61.58      2.93 o 
 -10   3  12      130.74      129.30      4.14 o 
  -9   3  12       75.83       83.62      4.46 o 
  -8   3  12       83.83       89.41      4.47 o 
  -7   3  12      124.73      119.36      5.19 o 
  -6   3  12        0.24       -0.20      1.14 o 
  -5   3  12      252.92      264.39      7.61 o 
  -4   3  12       17.55       18.56      7.59 o 
  -3   3  12      289.75      287.44     11.03 o 
  -2   3  12      116.67      116.46      4.41 o 
  -1   3  12        0.20        0.46      1.02 o 
   0   3  12       88.47       99.06      4.65 o 
   1   3  12      116.49      121.44      3.76 o 
 -11   4  12       28.78       34.43      1.88 o 
 -10   4  12      466.81      505.88      9.83 o 
  -9   4  12      248.38      260.52      6.40 o 
  -8   4  12        2.65        3.97      1.56 o 
  -7   4  12       80.90       94.60      4.07 o 
  -6   4  12      107.90      107.04      4.47 o 
  -5   4  12       31.31       39.39      3.12 o 
  -4   4  12       35.18       34.54      2.89 o 
  -3   4  12      182.28      162.25      5.69 o 
  -2   4  12        0.43        0.60      0.98 o 
  -1   4  12       25.06       19.99     10.37 o 
   0   4  12       53.74       50.41      2.81 o 
 -10   5  12       49.48       57.07      2.58 o 
  -9   5  12       49.55       55.81      2.54 o 
  -8   5  12       16.91       19.01      5.87 o 
  -7   5  12       78.42       77.99      3.53 o 
  -6   5  12      163.18      176.33      5.22 o 
  -5   5  12        0.96        2.03      1.40 o 
  -4   5  12      131.01      139.96      4.54 o 
  -3   5  12       14.68        8.72      1.89 o 
  -2   5  12      200.40      219.40      5.23 o 
  -1   5  12        2.61        2.51      0.96 o 
  -8   6  12       35.64       40.35      3.62 o 
  -7   6  12        3.07        0.83      0.87 o 
  -6   6  12        4.00        2.19      1.03 o 
  -5   6  12        0.67        0.40      0.77 o 
  -4   6  12       72.63       70.59      4.01 o 
  -3   6  12        8.91        1.85      1.49 o 
 -11   1  13        1.87        0.98      0.79 o 
 -10   1  13       16.49        7.03      5.04 o 
  -9   1  13       82.76       85.31      4.27 o 
  -8   1  13        0.23        0.39      0.88 o 
  -7   1  13       54.61       51.79      5.25 o 
  -6   1  13       66.79       74.59     12.08 o 
  -5   1  13       75.82       77.92      3.62 o 
  -4   1  13       13.13        0.30      1.11 o 
  -3   1  13        9.98        0.37      1.50 o 
  -2   1  13        0.13        0.43      1.11 o 
  -1   1  13      132.17      135.35      4.78 o 
 -11   2  13        1.19        0.34      0.53 o 
 -10   2  13       18.85       15.41      2.54 o 
  -9   2  13       24.61       24.46      7.27 o 
  -7   2  13        4.45        2.49      1.28 o 
  -5   2  13       42.92       44.91      2.67 o 
  -4   2  13       20.22        0.25      0.93 o 
  -3   2  13        0.22        0.95      0.96 o 
  -2   2  13        0.20        0.26      0.73 o 
  -1   2  13       61.82       67.73      3.02 o 
 -10   3  13        2.66        0.50      0.81 o 
  -9   3  13      135.67      159.93      5.63 o 
  -8   3  13       95.19       91.45      4.61 o 
  -7   3  13       28.48       32.47      2.81 o 
  -6   3  13        2.07        3.81      2.10 o 
  -5   3  13      257.26      265.69      7.95 o 
  -4   3  13        3.40        1.95      1.16 o 
  -3   3  13       14.84        5.31      2.60 o 
  -2   3  13       19.71       17.62      6.63 o 
  -9   4  13        5.57        3.96      1.58 o 
  -8   4  13      365.16      404.15     10.09 o 
  -7   4  13       41.64       41.59      4.05 o 
  -6   4  13       25.33       24.38      2.46 o 
  -5   4  13      299.68      301.25      6.86 o 
  -4   4  13       34.25       40.32      2.42 o 
  -3   4  13      212.25      239.34      7.08 o 
  -7   5  13       69.72       84.78      4.13 o 
  -6   5  13       82.51       91.49      4.55 o 
  -5   5  13      157.91      162.28      5.03 o 
  -9   0  14        7.12        3.28      2.34 o 
  -8   0  14        0.18       -0.03      0.56 o 
  -7   0  14      136.80      126.93     75.61 o 
  -6   0  14      491.67      499.89     17.04 o 
  -5   0  14        3.36        1.20      1.35 o 
  -4   0  14        0.04        0.26      1.08 o 
  -3   0  14        7.86        9.24      2.27 o 
  -8   1  14       84.25       84.99      4.05 o 
  -5   1  14        1.66        0.30      0.59 o 
  -4   1  14       17.36       13.60      5.21 o 
  -9   2  14       36.86       27.86      7.25 o 
  -8   2  14       45.08       64.79      3.25 o 
  -7   2  14       50.94       39.24     28.72 o 
  -6   2  14      336.91      343.32      8.91 o 
  -5   2  14        6.64        4.09      1.50 o 
  -4   2  14       31.86       38.86      3.01 o 
  -7   3  14        9.29        8.18      1.84 o 
  -6   3  14       83.16       84.97      3.83 o 
                                                 
